# Supplementary material for: Geometric classification of scalp hair for valid drug testing, 6 more reliable than 8 hair curl groups
Source: PLoS One. 2017 Jun 1;12(6):e0172834. doi: 10.1371/journal.pone.0172834 (PMC5453415; doi:10.1371/journal.pone.0172834)
Supplement: S1 File — (XLSX) [file pone.0172834.s001.xlsx]

## Sheet: Raw data
Evaluator	Evaluation no	Sample ID	Obs no	Curve Diamter	Curl Meter	Number of waves	Loussouarn	Curve Diameter	Curl Meter	Modified Loussouarn
KM	1	14_14	1	5.7	0.99	1	2	1.2	0.99	4
KM	1	14_14	2	5.7	0.99	1	2	1.2	0.99	4
KM	1	14_14	3	5.7	0.99	1	2	1.2	0.99	4
KM	1	14_14	4	5.7	0.99	1	2	1.2	0.99	4
KM	1	14_14	5	3.1	0.99	1	3	1.2	0.99	4
KM	1	14_14	6	5.7	0.99	1	2	3.1	0.99	3
KM	1	14_14	7	1.2	0.99	1	4	1.2	0.99	4
KM	1	14_14	8	3.1	0.99	1	3	1.2	0.99	4
KM	1	14_14	9	3.1	0.99	1	3	1.2	0.99	4
KM	1	14_14	10	3.1	0.99	1	3	1.2	0.99	4
KM	2	14_14	1	1.2	0.99	1	4	1.2	0.99	4
KM	2	14_14	2	5.7	0.99	1	2	3.1	0.99	3
KM	2	14_14	3	3.1	0.99	1	3	1.2	0.99	4
KM	2	14_14	4	3.1	0.99	1	3	1.2	0.99	4
KM	2	14_14	5	1.2	0.99	1	4	1.2	0.99	4
KM	2	14_14	6	3.1	0.99	1	3	1.2	0.99	4
KM	2	14_14	7	3.1	0.99	1	3	1.2	0.99	4
KM	2	14_14	8	3.1	0.99	1	3	1.2	0.99	4
KM	2	14_14	9	3.1	0.99	1	3	1.2	0.99	4
KM	2	14_14	10	1.2	0.99	1	4	1.2	0.99	4
NS	1	14_14	1	5.7	0.99	1	2	3.1	0.99	3
NS	1	14_14	2	3.1	0.99	1	3	1.2	0.99	4
NS	1	14_14	3	3.1	0.99	1	3	1.2	0.99	4
NS	1	14_14	4	5.7	0.99	1	2	1.2	0.99	4
NS	1	14_14	5	5.7	0.99	1	2	1.2	0.99	4
NS	1	14_14	6	5.7	0.99	1	2	1.2	0.99	4
NS	1	14_14	7	10.8	0.99	1	1	1.2	0.99	4
NS	1	14_14	8	5.7	0.99	1	4	3.1	0.99	3
NS	1	14_14	9	3.1	0.99	1	3	1.2	0.99	4
NS	1	14_14	10	3.1	0.99	1	3	1.2	0.99	4
NS	1	14_14	11	5.7	0.99	1	2
NS	1	14_14	12	5.7	0.99	1	2
NS	2	14_14	1	3.1	0.99	1	3	1.2	0.99	4
NS	2	14_14	2	3.1	0.99	1	3	1.2	0.99	4
NS	2	14_14	3	1.2	0.99	1	4	1.2	0.99	4
NS	2	14_14	4	1.2	0.99	1	4	1.2	0.99	4
NS	2	14_14	5	1.2	0.99	1	4	1.2	0.99	4
NS	2	14_14	6	1.2	0.99	1	4	1.2	0.99	4
NS	2	14_14	7	3.1	0.99	1	3	1.2	0.99	4
NS	2	14_14	8	1.2	0.99	1	4	1.2	0.99	4
NS	2	14_14	9	1.2	0.99	1	4	1.2	0.99	4
NS	2	14_14	10	3.1	0.99	1	3	1.2	0.99	4
JVW	1	14_14	1	1.2	0.99	1	4	1.2	0.99	4
JVW	1	14_14	2	3.1	0.99	1	3	1.2	0.99	4
JVW	1	14_14	3	3.1	0.99	1	3	1.2	0.99	4
JVW	1	14_14	4	1.2	0.99	1	4	1.2	0.99	4
JVW	1	14_14	5	1.2	0.99	1	4	1.2	0.99	4
JVW	1	14_14	6	3.1	0.99	1	3	1.2	0.99	4
JVW	1	14_14	7	1.2				1.2	0.99	4
JVW	1	14_14	8	1.2				1.2	0.99	4
JVW	1	14_14	9					1.2	0.99	4
JVW	2	14_14	1	1.2	0.99	1	4	1.2	0.99	4
JVW	2	14_14	2	1.2	0.99	1	4	1.2	0.99	4
JVW	2	14_14	3	1.2	0.99	1	4	1.2	0.99	4
JVW	2	14_14	4	1.2	0.99	1	4	1.2	0.99	4
JVW	2	14_14	5	1.2	0.99	1	4	1.2	0.99	4
JVW	2	14_14	6	1.2	0.99	1	4	1.2	0.99	4
JVW	2	14_14	7	1.2	0.99	1	4	1.2	0.99	4
JVW	2	14_14	8	1.2	0.99	1	4	1.2	0.99	4
JVW	2	14_14	9	1.2	0.99	1	4	1.2	0.99	4
JVW	2	14_14	10	1.2	0.99	1	4	1.2	0.99	4
KM	1	0957	1	1.2	0.99	1	4	1.2	0.99	4
KM	1	0957	2	3.1	0.99	1	2	5.7	0.99	2
KM	1	0957	3	3.1	0.99	1	3	10.8	0.99	1
KM	1	0957	4	3.1	0.99	1	3	3.1	0.99	3
KM	1	0957	5	3.1	0.99	1	3	3.1	0.99	3
KM	1	0957	6	1.2	0.99	1	4	3.1	0.99	3
KM	1	0957	7	1.2	0.99	1	4	3.1	0.99	3
KM	1	0957	8	3.1	0.99	1	3	3.1	0.99	3
KM	1	0957	9	1.2	0.99	1	4	3.1	0.99	3
KM	1	0957	10	3.1	0.99	1	3	3.1	0.99	3
KM	2	0957	1	2	0.99	1	2	5.7	0.99	2
KM	2	0957	2	1.2	0.99	1	4	3.1	0.99	3
KM	2	0957	3	1.2	0.99	1	4	10.8	0.99	1
KM	2	0957	4	1.2	0.99	1	4	5.7	0.99	2
KM	2	0957	5	3.1	0.99	1	3	3.1	0.99	3
KM	2	0957	6	10.8	0.99	1	1	5.7	0.99	2
KM	2	0957	7	10.8	0.99	1	1	3.1	0.99	3
KM	2	0957	8	1.2	0.99	1	4	5.7	0.99	2
KM	2	0957	9	3.1	0.99	1	3	5.7	0.99	2
KM	2	0957	10	1.2	0.99	1	4	1.2	0.99	4
NS	1	0957	1	3.1	0.99	1	3	3.1	0.99	3
NS	1	0957	2	3.1	0.99	1	3	3.1	0.99	3
NS	1	0957	3	3.1	0.99	1	3	3.1	0.99	3
NS	1	0957	4	1.2	0.99	1	4	3.1	0.99	3
NS	1	0957	5	3.1	0.99	1	3	3.1	0.99	3
NS	1	0957	6	1.2	0.99	1	4	10.8	0.99	1
NS	1	0957	7	3.1	0.99	1	3	1.2	0.99	4
NS	1	0957	8	3.1	0.99	1	3	1.2	0.99	4
NS	1	0957	9	5.7	0.99	1	2	1.2	0.99	4
NS	1	0957	10	3.1	0.99	1	3
NS	1	0957	11	3.1	0.99	1	3
NS	1	0957	12	3.1	0.99	1	3
NS	1	0957	13	1.2	0.99	1	4
NS	1	0957	14	1.2	0.99	1	4
NS	1	0957	15	3.1	0.99	1	3
NS	1	0957	16	3.1	0.99	1	3
NS	2	0957	1	10.8	0.99	1	1	3.1	0.99	3
NS	2	0957	2	3.1	0.99	1	3	3.1	0.99	3
NS	2	0957	3	5.7	0.99	1	2	1.2	0.99	4
NS	2	0957	4	5.7	0.99	1	2	10.8	0.99	1
NS	2	0957	5	3.1	0.99	1	3	3.1	0.99	3
NS	2	0957	6	5.7	0.99	1	2
NS	2	0957	7	5.7	0.99	1	2
NS	2	0957	8	10.8	0.99	1	1
NS	2	0957	9	5.7	0.99	1	2
NS	2	0957	10	5.7	0.99	1	2
JVW	1	0957	1	3.1	0.99	1	3	1.2	0.99	4
JVW	1	0957	2	3.1	0.99	1	3	1.2	0.99	4
JVW	1	0957	3	3.1	0.99	1	3	1.2	0.99	4
JVW	1	0957	4	3.1	0.99	1	3	1.2	0.99	4
JVW	1	0957	5	3.1	0.99	1	3	1.2	0.99	4
JVW	1	0957	6	3.1	0.99	1	3	1.2	0.99	4
JVW	1	0957	7	3.1	0.99	1	3	1.2	0.99	4
JVW	1	0957	8	3.1	0.99	1	3	1.2	0.99	4
JVW	1	0957	9	3.1	0.99	1	3	1.2	0.99	4
JVW	1	0957	10	3.1	0.99	1	3	3.1	0.99	3
JVW	2	0957	1	3.1	0.99	1	3	1.2	0.99	4
JVW	2	0957	2	3.1	0.99	1	3	10.8	0.99	1
JVW	2	0957	3	3.1	0.99	1	3	3.1	0.99	3
JVW	2	0957	4	3.1	0.99	1	3	5.7	0.99	2
JVW	2	0957	5	3.1	0.99	1	3	3.1	0.99	3
JVW	2	0957	6	3.1	0.99	1	3
JVW	2	0957	7	3.1	0.99	1	3
JVW	2	0957	8	3.1	0.99	1	3
JVW	2	0957	9	3.1	0.99	1	3
JVW	2	0957	10	3.1	0.99	1	3
KM	1	0949	1	5.7	0.99	1	2	10.8	0.99	1
KM	1	0949	2	5.7	0.99	1	2	5.7	0.99	2
KM	1	0949	3	5.7	0.99	1	2	10.8	0.99	1
KM	1	0949	4	5.7	0.99	1	2	3.1	0.99	3
KM	1	0949	5	10.8	0.99	1	1	5.7	0.99	2
KM	1	0949	6	5.7	0.99	1	2	1.2	0.99	4
KM	1	0949	7	10.8	0.99	1	1	5.7	0.99	2
KM	1	0949	8	5.7	0.99	1	2	10.8	0.99	1
KM	1	0949	9	3.1	0.99	1	3	5.7	0.99	2
KM	1	0949	10	3.1	0.99	1	3	5.7	0.99	2
KM	2	0949	1	10.8	0.99	1	1	5.7	0.99	2
KM	2	0949	2	5.7	0.99	1	2	5.7	0.99	2
KM	2	0949	3	5.7	0.99	1	2	1.2	0.99	4
KM	2	0949	4	5.7	0.99	1	2	5.7	0.99	2
KM	2	0949	5	10.8	0.99	1	1	10.8	0.99	1
KM	2	0949	6	10.8	0.99	1	1	5.7	0.99	2
KM	2	0949	7	5.7	0.99	1	2	5.7	0.99	2
KM	2	0949	8	10.8	0.99	1	1	5.7	0.99	2
KM	2	0949	9	5.7	0.99	1	2	5.7	0.99	2
KM	2	0949	10	10.8	0.99	1	1	10.8	0.99	1
NS	1	0949	1	3.1	0.99	1	3	5.7	0.99	2
NS	1	0949	2	5.7	0.99	1	2	5.7	0.99	2
NS	1	0949	3	3.1	0.99	1	3	5.7	0.99	2
NS	1	0949	4	3.1	0.99	1	3	3.1	0.99	3
NS	1	0949	5	5.7	0.99	1	2	5.7	0.99	2
NS	1	0949	6	5.7	0.99	1	2	5.7	0.99	2
NS	1	0949	7	5.7	0.99	1	2	5.7	0.99	2
NS	1	0949	8	3.1	0.99	1	3	5.7	0.99	2
NS	1	0949	9	3.1	0.99	1	3	5.7	0.99	2
NS	1	0949	10	3.1	0.99	1	3	5.7	0.99	2
NS	2	0949	1	5.7	0.99	1	2	3.1	0.99	3
NS	2	0949	2	10.8	0.99	1	1	5.7	0.99	2
NS	2	0949	3	5.7	0.99	1	2	1.2	0.99	4
NS	2	0949	4	5.7	0.99	1	2	5.7	0.99	2
NS	2	0949	5	3.1	0.99	1	3	5.7	0.99	2
NS	2	0949	6	5.7	0.99	1	2	3.1	0.99	3
NS	2	0949	7	5.7	0.99	1	2	3.1	0.99	3
NS	2	0949	8	10.8	0.99	1	1	3.1	0.99	3
NS	2	0949	9	10.8	0.99	1	1	3.1	0.99	3
NS	2	0949	10	10.8	0.99	1	1	3.1	0.99	3
JVW	1	0949	1	3.1	0.99	1	3	5.7	0.99	2
JVW	1	0949	2	5.7	0.99	1	2	5.7	0.99	2
JVW	1	0949	3	5.7	0.99	1	2	5.7	0.99	2
JVW	1	0949	4	5.7	0.99	1	2	5.7	0.99	2
JVW	1	0949	5	5.7	0.99	1	2	5.7	0.99	2
JVW	1	0949	6	3.1	0.99	1	3	5.7	0.99	2
JVW	1	0949	7	3.1	0.99	1	3	5.7	0.99	2
JVW	1	0949	8	5.7	0.99	1	2	3.1	0.99	3
JVW	1	0949	9	5.7	0.99	1	2	5.7	0.99	2
JVW	1	0949	10	5.7	0.99	1	2	3.1	0.99	3
JVW	2	0949	1	5.7	0.99	1	2	3.1	0.99	3
JVW	2	0949	2	5.7	0.99	1	2	3.1	0.99	3
JVW	2	0949	3	3.1	0.99	1	3	3.1	0.99	3
JVW	2	0949	4	5.7	0.99	1	2	3.1	0.99	3
JVW	2	0949	5	5.7	0.99	1	2	3.1	0.99	3
JVW	2	0949	6	5.7	0.99	1	2	3.1	0.99	3
JVW	2	0949	7	5.7	0.99	1	2	5.7	0.99	2
JVW	2	0949	8	5.7	0.99	1	2	3.1	0.99	3
JVW	2	0949	9	5.7	0.99	1	2	5.7	0.99	2
JVW	2	0949	10	5.7	0.99	1	2	3.1	0.99	3
KM	1	2013068	1	10.8	0.99	1	1	3.1	0.99	3
KM	1	2013068	2	3.1	0.99	1	3	3.1	0.99	3
KM	1	2013068	3	3.1	0.99	1	3	3.1	0.99	3
KM	1	2013068	4	3.1	0.99	1	3	3.1	0.99	3
KM	1	2013068	5	3.1	0.99	1	3	1.2	0.99	4
KM	1	2013068	6	3.1	0.99	1	3	3.1	0.99	3
KM	1	2013068	7	3.1	0.99	1	3	3.1	0.99	3
KM	1	2013068	8	3.1	0.99	1	3	3.1	0.99	3
KM	1	2013068	9	3.1	0.99	1	3	3.1	0.99	3
KM	1	2013068	10	3.1	0.99	1	3	3.1	0.99	3
KM	2	2013068	1	3.1	0.99	1	3	3.1	0.99	3
KM	2	2013068	2	1.2	0.99	1	4	3.1	0.99	3
KM	2	2013068	3	3.1	0.99	1	3	3.1	0.99	3
KM	2	2013068	4	1.2	0.99	1	4	10.8	0.99	1
KM	2	2013068	5	3.1	0.99	1	3	3.1	0.99	3
KM	2	2013068	6	1.2	0.99	1	4	3.1	0.99	3
KM	2	2013068	7	1.2	0.99	1	4	3.1	0.99	3
KM	2	2013068	8	1.2	0.99	1	4	3.1	0.99	3
KM	2	2013068	9	3.1	0.99	1	3	3.1	0.99	3
KM	2	2013068	10	3.1	0.99	1	3	3.1	0.99	3
NS	1	2013068	1	3.1	0.99	1	3	3.1	0.99	3
NS	1	2013068	2	1.2	0.99	1	4	3.1	0.99	3
NS	1	2013068	3	5.7	0.99	1	2	3.1	0.99	3
NS	1	2013068	4	3.1	0.99	1	3	3.1	0.99	3
NS	1	2013068	5	5.7	0.99	1	2	3.1	0.99	3
NS	1	2013068	6	5.7	0.99	1	2	3.1	0.99	3
NS	1	2013068	7	3.1	0.99	1	3	3.1	0.99	3
NS	1	2013068	8	3.1	0.99	1	3	3.1	0.99	3
NS	1	2013068	9	1.2	0.99	1	4	3.1	0.99	3
NS	1	2013068	10	3.1	0.99	1	3	3.1	0.99	3
NS	1	2013068	11	3.1	0.99	1	3
NS	1	2013068	12	3.1	0.99	1	3
NS	2	2013068	1	3.1	0.99	1	3	3.1	0.99	3
NS	2	2013068	2	3.1	0.99	1	3	3.1	0.99	3
NS	2	2013068	3	3.1	0.99	1	3	3.1	0.99	3
NS	2	2013068	4	3.1	0.99	1	3	3.1	0.99	3
NS	2	2013068	5	3.1	0.99	1	3	3.1	0.99	3
NS	2	2013068	6	3.1	0.99	1	3	1.2	0.99	4
NS	2	2013068	7	3.1	0.99	1	3	3.1	0.99	3
NS	2	2013068	8	1.2	0.99	1	4	3.1	0.99	3
NS	2	2013068	9	5.7	0.99	1	2	3.1	0.99	3
NS	2	2013068	10	3.1	0.99	1	3	1.2	0.99	4
JVW	1	2013068	1	1.2	0.99	1	4	3.1	0.99	3
JVW	1	2013068	2	1.2	0.99	1	4	1.2	0.99	4
JVW	1	2013068	3	3.1	0.99	1	3	3.1	0.99	3
JVW	1	2013068	4	3.1	0.99	1	3	3.1	0.99	3
JVW	1	2013068	5	1.2	0.99	1	4	3.1	0.99	3
JVW	1	2013068	6	3.1	0.99	1	3	3.1	0.99	3
JVW	1	2013068	7	1.2	0.99	1	4	3.1	0.99	3
JVW	1	2013068	8	1.2	0.99	1	4	3.1	0.99	3
JVW	1	2013068	9	1.2	0.99	1	4	3.1	0.99	3
JVW	1	2013068	10	1.2	0.99	1	4	3.1	0.99	3
JVW	2	2013068	1	3.1	0.99	1	3	3.1	0.99	3
JVW	2	2013068	2	3.1	0.99	1	3	3.1	0.99	3
JVW	2	2013068	3	3.1	0.99	1	3	3.1	0.99	3
JVW	2	2013068	4	3.1	0.99	1	3	3.1	0.99	3
JVW	2	2013068	5	3.1	0.99	1	3	3.1	0.99	3
JVW	2	2013068	6	3.1	0.99	1	3	3.1	0.99	3
JVW	2	2013068	7	3.1	0.99	1	3	3.1	0.99	3
JVW	2	2013068	8	1.2	0.99	1	4	3.1	0.99	3
JVW	2	2013068	9	1.2	0.99	1	4	1.2	0.99	4
JVW	2	2013068	10	3.1	0.99	1	3	1.2	0.99	4
JVW	2	2013068	11	3.1	0.99	1	3
KM	1	14_64	1	5.7	0.99	1	2	3.1	0.99	3
KM	1	14_64	2	10.8	0.99	1	1	3.1	0.99	3
KM	1	14_64	3	10.8	0.99	1	1	5.7	0.99	2
KM	1	14_64	4	10.8	0.99	1	1	3.1	0.99	3
KM	1	14_64	5	10.8	0.99	1	1	3.1	0.99	3
KM	1	14_64	6	10.8	0.99	1	1	3.1	0.99	3
KM	1	14_64	7	10.8	0.99	1	1	5.7	0.99	2
KM	1	14_64	8	10.8	0.99	1	1	10.8	0.99	1
KM	1	14_64	9	10.8	0.99	1	1	3.1	0.99	3
KM	1	14_64	10	5.7	0.99	1	2	3.1	0.99	3
KM	2	14_64	1	1.2	0.99	1	4	1.2	0.99	4
KM	2	14_64	2	3.1	0.99	1	3	1.2	0.99	4
KM	2	14_64	3	10.8	0.99	1	1	3.1	0.99	3
KM	2	14_64	4	1.2	0.99	1	4	3.1	0.99	3
KM	2	14_64	5	10.8	0.99	1	1	3.1	0.99	3
KM	2	14_64	6	5.7	0.99	1	2	3.1	0.99	3
KM	2	14_64	7	5.7	0.99	1	2	5.7	0.99	2
KM	2	14_64	8	3.1	0.99	1	3	5.7	0.99	2
KM	2	14_64	9	5.7	0.99	1	2	3.1	0.99	3
KM	2	14_64	10	10.8	0.99	1	1	3.1	0.99	3
NS	1	14_64	1	5.7	0.99	1	2	3.1	0.99	3
NS	1	14_64	2	3.1	0.99	1	3	3.1	0.99	3
NS	1	14_64	3	5.7	0.99	1	2	3.1	0.99	3
NS	1	14_64	4	5.7	0.99	1	2	3.1	0.99	3
NS	1	14_64	5	10.8	0.99	1	1	3.1	0.99	3
NS	1	14_64	6	10.8	0.99	1	1	5.7	0.99	2
NS	1	14_64	7	5.7	0.99	1	2	5.7	0.99	2
NS	1	14_64	8	5.7	0.99	1	2	5.7	0.99	2
NS	1	14_64	9	5.7	0.99	1	2	5.7	0.99	2
NS	1	14_64	10	5.7	0.99	1	2	3.1	0.99	3
NS	2	14_64	1	10.8	0.99	1	1	3.1	0.99	3
NS	2	14_64	2	3.1	0.99	1	3	5.7	0.99	2
NS	2	14_64	3	10.8	0.99	1	1	5.7	0.99	2
NS	2	14_64	4	5.7	0.99	1	2	5.7	0.99	2
NS	2	14_64	5	3.1	0.99	1	3	3.1	0.99	3
NS	2	14_64	6	5.7	0.99	1	2	3.1	0.99	3
NS	2	14_64	7	3.1	0.99	1	3	3.1	0.99	3
NS	2	14_64	8	3.1	0.99	1	3	1.2	0.99	4
NS	2	14_64	9	10.8	0.99	1	1	3.1	0.99	3
NS	2	14_64	10	5.7	0.99	1	2	1.2	0.99	4
JVW	1	14_64	1	5.7	0.99	1	2	3.1	0.99	3
JVW	1	14_64	2	3.1	0.99	1	3	3.1	0.99	3
JVW	1	14_64	3	3.1	0.99	1	3	3.1	0.99	3
JVW	1	14_64	4	3.1	0.99	1	3	3.1	0.99	3
JVW	1	14_64	5	3.1	0.99	1	3	1.2	0.99	4
JVW	1	14_64	6	3.1	0.99	1	3	3.1	0.99	3
JVW	1	14_64	7	3.1	0.99	1	3	1.2	0.99	4
JVW	1	14_64	8	3.1	0.99	1	3	1.2	0.99	4
JVW	1	14_64	9	3.1	0.99	1	3	1.2	0.99	4
JVW	1	14_64	10	3.1	0.99	1	3	3.1	0.99	3
JVW	2	14_64	1	1.2	0.99	1	4	3.1	0.99	3
JVW	2	14_64	2	3.1	0.99	1	3	3.1	0.99	3
JVW	2	14_64	3	3.1	0.99	1	3	3.1	0.99	3
JVW	2	14_64	4	3.1	0.99	1	3	3.1	0.99	3
JVW	2	14_64	5	1.2	0.99	1	4	1.2	0.99	4
JVW	2	14_64	6	3.1	0.99	1	3
JVW	2	14_64	7	1.2	0.99	1	4
JVW	2	14_64	8	3.1	0.99	1	3
JVW	2	14_64	9	3.1	0.99	1	3
JVW	2	14_64	10	3.1	0.99	1	3
KM	1	14_65	1	5.7	0.99	1	2	3.1	0.99	3
KM	1	14_65	2	10.8	0.99	1	1	5.7	0.99	2
KM	1	14_65	3	5.7	0.99	1	2	5.7	0.99	2
KM	1	14_65	4	3.1	0.99	1	3	10.8	0.99	1
KM	1	14_65	5	5.7	0.99	1	2	10.8	0.99	2
KM	1	14_65	6	10.8	0.99	1	1	10.8	0.99	1
KM	1	14_65	7	10.8	0.99	1	1	5.7	0.99	2
KM	1	14_65	8	5.7	0.99	1	2	5.7	0.99	2
KM	1	14_65	9	5.7	0.99	1	2	5.7	0.99	2
KM	1	14_65	10	10.8	0.99	1	1	10.8	0.99	1
KM	2	14_65	1	5.7	0.99	1	2	3.1	0.99	3
KM	2	14_65	2	10.8	0.99	1	1	10.8	0.99	1
KM	2	14_65	3	5.7	0.99	1	2	3.1	0.99	3
KM	2	14_65	4	5.7	0.99	1	2	5.7	0.99	2
KM	2	14_65	5	10.8	0.99	1	1	5.7	0.99	2
KM	2	14_65	6	10.8	0.99	1	1	10.8	0.99	1
KM	2	14_65	7	5.7	0.99	1	2	5.7	0.99	2
KM	2	14_65	8	5.7	0.99	1	2	5.7	0.99	2
KM	2	14_65	9	10.8	0.99	1	1	5.7	0.99	2
KM	2	14_65	10	10.8	0.99	1	1	5.7	0.99	2
NS	1	14_65	1	3.1	0.99	1	3	5.7	0.99	2
NS	1	14_65	2	10.8	0.99	1	1	5.7	0.99	2
NS	1	14_65	3	5.7	0.99	1	2	5.7	0.99	2
NS	1	14_65	4	3.1	0.99	1	3	5.7	0.99	2
NS	1	14_65	5	10.8	0.99	1	1	5.7	0.99	2
NS	1	14_65	6	3.1	0.99	1	3	5.7	0.99	2
NS	1	14_65	7	3.1	0.99	1	3	5.7	0.99	2
NS	1	14_65	8	5.7	0.99	1	2	5.7	0.99	2
NS	1	14_65	9	10.8	0.99	1	1	5.7	0.99	2
NS	1	14_65	10	5.7	0.99	1	2	5.7	0.99	2
NS	1	14_65	11	5.7	0.99	1	2
NS	1	14_65	12	5.7	0.99	1	2
NS	1	14_65	13	3.1	0.99	1	3
NS	1	14_65	14	5.7	0.99	1	2
NS	1	14_65	15	5.7	0.99	1	2
NS	2	14_65	1	5.7	0.99	1	2	5.7	0.99	2
NS	2	14_65	2	10.8	0.99	1	1	5.7	0.99	2
NS	2	14_65	3	10.8	0.99	1	1	5.7	0.99	2
NS	2	14_65	4	10.8	0.99	1	1	5.7	0.99	2
NS	2	14_65	5	5.7	0.99	1	2	5.7	0.99	2
NS	2	14_65	6	5.7	0.99	1	2	5.7	0.99	2
NS	2	14_65	7	10.8	0.99	1	1	5.7	0.99	2
NS	2	14_65	8	10.8	0.99	1	1	5.7	0.99	2
NS	2	14_65	9	10.8	0.99	1	1	5.7	0.99	2
NS	2	14_65	10	5.7	0.99	1	2	5.7	0.99	2
JVW	1	14_65	1	3.1	0.99	1	3	5.7	0.99	2
JVW	1	14_65	2	5.7	0.99	1	2	5.7	0.99	2
JVW	1	14_65	3	3.1	0.99	1	3	5.7	0.99	2
JVW	1	14_65	4	5.7	0.99	1	2	5.7	0.99	2
JVW	1	14_65	5	5.7	0.99	1	2	5.7	0.99	2
JVW	1	14_65	6	5.7	0.99	1	2	3.1	0.99	3
JVW	1	14_65	7	5.7	0.99	1	2	5.7	0.99	2
JVW	1	14_65	8	5.7	0.99	1	2	5.7	0.99	2
JVW	1	14_65	9	5.7	0.99	1	2	5.7	0.99	2
JVW	1	14_65	10	5.7	0.99	1	2	5.7	0.99	2
JVW	2	14_65	1	10.8	0.99	1	1	5.7	0.99	2
JVW	2	14_65	2	5.7	0.99	1	2	5.7	0.99	2
JVW	2	14_65	3	3.1	0.99	1	3	5.7	0.99	2
JVW	2	14_65	4	5.7	0.99	1	2	5.7	0.99	2
JVW	2	14_65	5	5.7	0.99	1	2	5.7	0.99	2
JVW	2	14_65	6	5.7	0.99	1	2	5.7	0.99	2
JVW	2	14_65	7	5.7	0.99	1	2	5.7	0.99	2
JVW	2	14_65	8	5.7	0.99	1	2	5.7	0.99	2
JVW	2	14_65	9	5.7	0.99	1	2	5.7	0.99	2
JVW	2	14_65	10	10.8	0.99	1	1	5.7	0.99	2
KM	1	0941	1	3.1	0.99	1	3	1.2	0.99	4
KM	1	0941	2	1.2	0.99	1	4	3.1	0.99	3
KM	1	0941	3	1.2	0.99	1	4	1.2	0.99	4
KM	1	0941	4	3.1	0.99	1	3	1.2	0.99	4
KM	1	0941	5	3.1	0.99	1	3	5.7	0.99	2
KM	1	0941	6	3.1	0.99	1	3	3.1	0.99	3
KM	1	0941	7	3.1	0.99	1	3	1.2	0.99	4
KM	1	0941	8	3.1	0.99	1	3	1.2	0.99	4
KM	1	0941	9	1.2	0.99	1	4	10.8	0.99	1
KM	1	0941	10	3.1	0.99	1	3	3.1	0.99	3
KM	2	0941	1	10.8	0.99	1	1	1.2	0.99	4
KM	2	0941	2	5.7	0.99	1	2	3.1	0.99	3
KM	2	0941	3	3.1	0.99	1	3	1.2	0.99	4
KM	2	0941	4	3.1	0.99	1	3	3.1	0.99	3
KM	2	0941	5	5.7	0.99	1	2	0	0.99	5
KM	2	0941	6	1.2	0.99	1	4	1.2	0.99	4
KM	2	0941	7	3.1	0.99	1	3	1.2	0.99	4
KM	2	0941	8	5.7	0.99	1	2	1.2	0.99	4
KM	2	0941	9	5.7	0.99	1	2	5.7	0.99	2
KM	2	0941	10	5.7	0.99	1	2	5.7	0.99	2
NS	1	0941	1	3.1	0.99	1	3	3.1	0.99	3
NS	1	0941	2	3.1	0.99	1	3	3.1	0.99	3
NS	1	0941	3	1.2	0.99	1	4	3.1	0.99	3
NS	1	0941	4	5.7	0.99	1	2	3.1	0.99	3
NS	1	0941	5	3.1	0.99	1	3	1.2	0.99	4
NS	1	0941	6	5.7	0.99	1	2	3.1	0.99	3
NS	1	0941	7	1.2	0.99	1	4	3.1	0.99	3
NS	1	0941	8	5.7	0.99	1	2	3.1	0.99	3
NS	1	0941	9	1.2	0.99	1	4	3.1	0.99	3
NS	1	0941	10	3.1	0.99	1	3	3.1	0.99	3
NS	1	0941	11	3.1	0.99	1	3
NS	1	0941	12	1.2	0.99	1	4
NS	2	0941	1	3.1	0.99	1	3	1.2	0.99	4
NS	2	0941	2	3.1	0.99	1	3	1.2	0.99	4
NS	2	0941	3	5.7	0.99	1	2	1.2	0.99	4
NS	2	0941	4	10.8	0.99	1	1	1.2	0.99	4
NS	2	0941	5	3.1	0.99	1	3	3.1	0.99	3
NS	2	0941	6	5.7	0.99	1	2	1.2	0.99	4
NS	2	0941	7	5.7	0.99	1	2	1.2	0.99	4
NS	2	0941	8	5.7	0.99	1	2	3.1	0.99	3
NS	2	0941	9	5.7	0.99	1	2	3.1	0.99	3
JVW	1	0941	1	3.1	0.99	1	3	1.2	0.99	4
JVW	1	0941	2	3.1	0.99	1	3	1.2	0.99	4
JVW	1	0941	3	1.2	0.99	1	4	1.2	0.99	4
JVW	1	0941	4	3.1	0.99	1	3	1.2	0.99	4
JVW	1	0941	5	1.2	0.99	1	4	3.1	0.99	3
JVW	1	0941	6	1.2	0.99	1	4	3.1	0.99	3
JVW	1	0941	7	1.2	0.99	1	4	1.2	0.99	4
JVW	1	0941	8	3.1	0.99	1	3	1.2	0.99	4
JVW	1	0941	9	1.2	0.99	1	4	1.2	0.99	4
JVW	1	0941	10	1.2	0.99	1	4	1.2	0.99	4
JVW	1	0941	11	1.2	0.99	1	4	1.2	0.99	4
JVW	2	0941	1	3.1	0.99	1	3	0	0.99	5
JVW	2	0941	2	1.2	0.99	1	4	0	0.99	5
JVW	2	0941	3	1.2	0.99	1	4	0	0.99	5
JVW	2	0941	4	1.2	0.99	1	4	0	0.99	5
JVW	2	0941	5	1.2	0.99	1	4	0	0.99	5
JVW	2	0941	6	1.2	0.99	1	4	0	0.99	5
JVW	2	0941	7	1.2	0.99	1	4	0	0.99	5
JVW	2	0941	8	1.2	0.99	1	4	1.2	0.99	4
JVW	2	0941	9	3.1	0.99	1	3	1.2	0.99	4
JVW	2	0941	10	1.2	0.99	1	4	0	0.99	5
KM	1	14_31	1	10.8	0.99	1	1	10.8	0.99	1
KM	1	14_31	2	5.7	0.99	1	2	5.7	0.99	2
KM	1	14_31	3	10.8	0.99	1	1	3.1	0.99	3
KM	1	14_31	4	5.7	0.99	1	2	3.1	0.99	3
KM	1	14_31	5	3.1	0.99	1	3	3.1	0.99	3
KM	1	14_31	6	10.8	0.99	1	1	5.7	0.99	2
KM	1	14_31	7	3.1	0.99	1	3	5.7	0.99	2
KM	1	14_31	8	5.7	0.99	1	2	3.1	0.99	3
KM	1	14_31	9	5.7	0.99	1	2	3.1	0.99	3
KM	1	14_31	10	10.8	0.99	1	1	3.1	0.99	3
KM	2	14_31	1	10.8	0.99	1	1	5.7	0.99	2
KM	2	14_31	2	5.7	0.99	1	2	3.1	0.99	3
KM	2	14_31	3	3.1	0.99	1	3	10.8	0.99	1
KM	2	14_31	4	10.8	0.99	1	1	5.7	0.99	2
KM	2	14_31	5	3.1	0.99	1	3	5.7	0.99	2
KM	2	14_31	6	3.1	0.99	1	3	5.7	0.99	2
KM	2	14_31	7	3.1	0.99	1	3	3.1	0.99	3
KM	2	14_31	8	5.7	0.99	1	2	3.1	0.99	3
KM	2	14_31	9	3.1	0.99	1	3	3.1	0.99	3
KM	2	14_31	10	3.1	0.99	1	3	3.1	0.99	3
NS	1	14_31	1	5.7	0.99	1	2	5.7	0.99	2
NS	1	14_31	2	5.7	0.99	1	2	5.7	0.99	2
NS	1	14_31	3	5.7	0.99	1	2	5.7	0.99	2
NS	1	14_31	4	5.7	0.99	1	2	5.7	0.99	2
NS	1	14_31	5	5.7	0.99	1	2	5.7	0.99	2
NS	1	14_31	6	5.7	0.99	1	2	5.7	0.99	2
NS	1	14_31	7	3.1	0.99	1	3	5.7	0.99	2
NS	1	14_31	8	3.1	0.99	1	3	10.8	0.99	1
NS	1	14_31	9	5.7	0.99	1	2	5.7	0.99	2
NS	1	14_31	10	10.8	0.99	1	1	5.7	0.99	2
NS	1	14_31	11	5.7	0.99	1	2	5.7	0.99	2
NS	1	14_31	12	10.8	0.99	1	1
NS	1	14_31	13	3.1	0.99	1	3
NS	1	14_31	14	5.7	0.99	1	2
NS	1	14_31	15	5.7	0.99	1	2
NS	2	14_31	1	10.8	0.99	1	1	3.1	0.99	3
NS	2	14_31	2	10.8	0.99	1	1	5.7	0.99	2
NS	2	14_31	3	5.7	0.99	1	2	5.7	0.99	2
NS	2	14_31	4	5.7	0.99	1	2	5.7	0.99	2
NS	2	14_31	5	5.7	0.99	1	2	5.7	0.99	2
NS	2	14_31	6	5.7	0.99	1	2	5.7	0.99	2
NS	2	14_31	7	5.7	0.99	1	2	5.7	0.99	2
NS	2	14_31	8	5.7	0.99	1	2	5.7	0.99	2
NS	2	14_31	9	10.8	0.99	1	1	3.1	0.99	3
NS	2	14_31	10	5.7	0.99	1	2
JVW	1	14_31	1	3.1	0.99	1	3	3.1	0.99	3
JVW	1	14_31	2	3.1	0.99	1	3	3.1	0.99	3
JVW	1	14_31	3	5.7	0.99	1	2	3.1	0.99	3
JVW	1	14_31	4	3.1	0.99	1	3	1.2	0.99	4
JVW	1	14_31	5	5.7	0.99	1	2	3.1	0.99	3
JVW	1	14_31	6	5.7	0.99	1	2	3.1	0.99	3
JVW	1	14_31	7	5.7	0.99	1	2	3.1	0.99	3
JVW	1	14_31	8	5.7	0.99	1	2	3.1	0.99	3
JVW	1	14_31	9	5.7	0.99	1	2	3.1	0.99	3
JVW	1	14_31	10	5.7	0.99	1	2	3.1	0.99	3
JVW	2	14_31	1	3.1	0.99	1	3	3.1	0.99	3
JVW	2	14_31	2	3.1	0.99	1	3	3.1	0.99	3
JVW	2	14_31	3	3.1	0.99	1	3	5.7	0.99	2
JVW	2	14_31	4	3.1	0.99	1	3	3.1	0.99	3
JVW	2	14_31	5	3.1	0.99	1	3	3.1	0.99	3
JVW	2	14_31	6	3.1	0.99	1	3	3.1	0.99	3
JVW	2	14_31	7	3.1	0.99	1	3	3.1	0.99	3
JVW	2	14_31	8	3.1	0.99	1	3	3.1	0.99	3
JVW	2	14_31	9	5.7	0.99	1	2	3.1	0.99	3
JVW	2	14_31	10	3.1	0.99	1	3	5.7	0.99	2
KM	1	0917	1	10.8	0.99	1	1	3.1	0.99	3
KM	1	0917	2	10.8	0.99	1	1	10.8	0.99	1
KM	1	0917	3	5.7	0.99	1	2	5.7	0.99	2
KM	1	0917	4	10.8	0.99	1	1	3.1	0.99	3
KM	1	0917	5	5.7	0.99	1	2	5.7	0.99	2
KM	1	0917	6	10.8	0.99	1	1	3.1	0.99	3
KM	1	0917	7	10.8	0.99	1	1	3.1	0.99	3
KM	1	0917	8	5.7	0.99	1	2	3.1	0.99	3
KM	1	0917	9	10.8	0.99	1	1	5.7	0.99	2
KM	1	0917	10	5.7	0.99	1	2	5.7	0.99	2
KM	2	0917	1	3.1	0.99	1	3	10.8	0.99	1
KM	2	0917	2	5.7	0.99	1	2	3.1	0.99	3
KM	2	0917	3	1.2	0.99	1	4	3.1	0.99	3
KM	2	0917	4	3.1	0.99	1	3	5.7	0.99	2
KM	2	0917	5	5.7	0.99	1	2	5.7	0.99	2
KM	2	0917	6	3.1	0.99	1	3	3.1	0.99	3
KM	2	0917	7	5.7	0.99	1	2	3.1	0.99	3
KM	2	0917	8	5.7	0.99	1	2	3.1	0.99	3
KM	2	0917	9	5.7	0.99	1	2	3.1	0.99	3
KM	2	0917	10	5.7	0.99	1	2	5.7	0.99	2
NS	1	0917	1	5.7	0.99	1	2	3.1	0.99	3
NS	1	0917	2	3.1	0.99	1	3	5.7	0.99	2
NS	1	0917	3	5.7	0.99	1	2	3.1	0.99	3
NS	1	0917	4	10.8	0.99	1	1	5.7	0.99	2
NS	1	0917	5	5.7	0.99	1	2	3.1	0.99	3
NS	1	0917	6	3.1	0.99	1	3	5.7	0.99	2
NS	1	0917	7	3.1	0.99	1	3	5.7	0.99	2
NS	1	0917	8	10.8	0.99	1	1	5.7	0.99	2
NS	1	0917	9	5.7	0.99	1	2	5.7	0.99	2
NS	1	0917	10	5.7	0.99	1	2	5.7	0.99	2
NS	1	0917	11	5.7	0.99	1	2
NS	1	0917	12	3.1	0.99	1	3
NS	1	0917	13	5.7	0.99	1	2
NS	2	0917	1	5.7	0.99	1	2	3.1	0.99	3
NS	2	0917	2	5.7	0.99	1	2	3.1	0.99	3
NS	2	0917	3	3.1	0.99	1	3	3.1	0.99	3
NS	2	0917	4	3.1	0.99	1	3	3.1	0.99	3
NS	2	0917	5	3.1	0.99	1	3	5.7	0.99	2
NS	2	0917	6	3.1	0.99	1	3	5.7	0.99	2
NS	2	0917	7	3.1	0.99	1	3	3.1	0.99	3
NS	2	0917	8	3.1	0.99	1	3	3.1	0.99	3
NS	2	0917	9	5.7	0.99	1	2	3.1	0.99	3
NS	2	0917	10	3.1	0.99	1	3	3.1	0.99	3
JVW	1	0917	1	3.1	0.99	1	3	5.7	0.99	2
JVW	1	0917	2	3.1	0.99	1	3	3.1	0.99	3
JVW	1	0917	3	3.1	0.99	1	3	3.1	0.99	3
JVW	1	0917	4	3.1	0.99	1	3	3.1	0.99	3
JVW	1	0917	5	3.1	0.99	1	3	3.1	0.99	3
JVW	1	0917	6	3.1	0.99	1	2	3.1	0.99	3
JVW	1	0917	7	3.1	0.99	1	3	3.1	0.99	3
JVW	1	0917	8	3.1	0.99	1	3	3.1	0.99	3
JVW	1	0917	9	3.1	0.99	1	3	3.1	0.99	3
JVW	1	0917	10	1.2	0.99	1	4	3.1	0.99	3
JVW	2	0917	1	3.1	0.99	1	3	1.2	0.99	4
JVW	2	0917	2	3.1	0.99	1	3	1.2	0.99	4
JVW	2	0917	3	3.1	0.99	1	3	3.1	0.99	3
JVW	2	0917	4	3.1	0.99	1	3	3.1	0.99	3
JVW	2	0917	5	3.1	0.99	1	3	3.1	0.99	3
JVW	2	0917	6	3.1	0.99	1	3	1.2	0.99	4
JVW	2	0917	7	3.1	0.99	1	3	3.1	0.99	3
JVW	2	0917	8	3.1	0.99	1	3	3.1	0.99	3
JVW	2	0917	9	3.1	0.99	1	3	3.1	0.99	3
JVW	2	0917	10	3.1	0.99	1	3	3.1	0.99	3
KM	1	0934	1	10.8	0.99	1	1	10.8	0.99	1
KM	1	0934	2	10.8	0.99	1	1	10.8	0.99	1
KM	1	0934	3	10.8	0.99	1	1	5.7	0.99	2
KM	1	0934	4	5.7	0.99	1	2	10.8	0.99	1
KM	1	0934	5	10.8	0.99	1	1	5.7	0.99	2
KM	1	0934	6	10.8	0.99	1	1	10.8	0.99	1
KM	1	0934	7	10.8	0.99	1	1	5.7	0.99	2
KM	1	0934	8	10.8	0.99	1	1	10.8	0.99	1
KM	1	0934	9	10.8	0.99	1	1	10.8	0.99	1
KM	1	0934	10	10.8	0.99	1	1	10.8	0.99	1
KM	2	0934	1	5.7	0.99	1	2	10.8	0.99	1
KM	2	0934	2	3.1	0.99	1	3	10.8	0.99	1
KM	2	0934	3	3.1	0.99	1	3	5.7	0.99	2
KM	2	0934	4	3.1	0.99	1	3	10.8	0.99	1
KM	2	0934	5	5.7	0.99	1	2	10.8	0.99	1
KM	2	0934	6	5.7	0.99	1	2	5.7	0.99	2
KM	2	0934	7	3.1	0.99	1	3	5.7	0.99	2
KM	2	0934	8	3.1	0.99	1	3	10.8	0.99	1
KM	2	0934	9	3.1	0.99	1	3	5.7	0.99	2
KM	2	0934	10	3.1	0.99	1	3	10.8	0.99	1
NS	1	0934	1	3.1	0.99	1	3	10.8	0.99	1
NS	1	0934	2	10.8	0.99	1	1	10.8	0.99	1
NS	1	0934	3	5.7	0.99	1	2	10.8	0.99	1
NS	1	0934	4	10.8	0.99	1	1	10.8	0.99	1
NS	1	0934	5	10.8	0.99	1	1	10.8	0.99	1
NS	1	0934	6	5.7	0.99	1	2	10.8	0.99	1
NS	1	0934	7	5.7	0.99	1	2	10.8	0.99	1
NS	1	0934	8	10.8	0.99	1	1	10.8	0.99	1
NS	1	0934	9	10.8	0.99	1	1	5.7	0.99	2
NS	1	0934	10	10.8	0.99	1	1	10.8	0.99	1
NS	2	0934	1	10.8	0.99	1	1	5.7	0.99	2
NS	2	0934	2	5.7	0.99	1	2	10.8	0.99	1
NS	2	0934	3	10.8	0.99	1	1	10.8	0.99	1
NS	2	0934	4	10.8	0.99	1	1	5.7	0.99	2
NS	2	0934	5	5.7	0.99	1	2	5.7	0.99	2
NS	2	0934	6	10.8	0.99	1	1	5.7	0.99	2
NS	2	0934	7	10.8	0.99	1	1	10.8	0.99	1
NS	2	0934	8	5.7	0.99	1	2	10.8	0.99	1
NS	2	0934	9	5.7	0.99	1	2
NS	2	0934	10	10.8	0.99	1	1
JVW	1	0934	1	5.7	0.99	1	2	5.7	0.99	2
JVW	1	0934	2	3.1	0.99	1	3	10.8	0.99	1
JVW	1	0934	3	3.1	0.99	1	3	10.8	0.99	1
JVW	1	0934	4	3.1	0.99	1	3	10.8	0.99	1
JVW	1	0934	5	5.7	0.99	1	2	5.7	0.99	2
JVW	1	0934	6	5.7	0.99	1	2	5.7	0.99	2
JVW	1	0934	7	5.7	0.99	1	2	5.7	0.99	2
JVW	1	0934	8	3.1	0.99	1	3	5.7	0.99	2
JVW	1	0934	9	3.1	0.99	1	3	10.8	0.99	1
JVW	1	0934	10	3.1	0.99	1	3	10.8	0.99	1
JVW	1	0934	11	3.1	0.99	1	3
JVW	1	0934	12	3.1	0.99	1	3
JVW	2	0934	1	5.7	0.99	1	2	10.8	0.99	1
JVW	2	0934	2	10.8	0.99	1	1	10.8	0.99	1
JVW	2	0934	3	10.8	0.99	1	1	5.7	0.99	2
JVW	2	0934	4	5.7	0.99	1	1	10.8	0.99	1
JVW	2	0934	5	5.7	0.99	1	2	10.8	0.99	1
JVW	2	0934	6	5.7	0.99	1	2	5.7	0.99	2
JVW	2	0934	7	5.7	0.99	1	2	5.7	0.99	2
JVW	2	0934	8	10.8	0.99	1	2
JVW	2	0934	9	10.8	0.99	1	1
JVW	2	0934	10	10.8	0.99	1	1
JVW	2	0934	11	10.8	0.99	1	1
KM	1	0927	1	3.1	0.99	1	3	3.1	0.99	3
KM	1	0927	2	3.1	0.99	1	3	1.2	0.99	4
KM	1	0927	3	5.7	0.99	1	2	5.7	0.99	2
KM	1	0927	4	3.1	0.99	1	3	3.1	0.99	3
KM	1	0927	5	3.1	0.99	1	3	3.1	0.99	3
KM	1	0927	6	3.1	0.99	1	3	3.1	0.99	3
KM	1	0927	7	3.1	0.99	1	3	3.1	0.99	3
KM	1	0927	8	3.1	0.99	1	3	3.1	0.99	3
KM	1	0927	9	3.1	0.99	1	3	3.1	0.99	3
KM	1	0927	10	3.1	0.99	1	3	1.2	0.99	4
KM	2	0927	1	3.1	0.99	1	3	3.1	0.99	3
KM	2	0927	2	3.1	0.99	1	3	3.1	0.99	3
KM	2	0927	3	3.1	0.99	1	3	3.1	0.99	3
KM	2	0927	4	5.7	0.99	1	2	3.1	0.99	3
KM	2	0927	5	3.1	0.99	1	3	3.1	0.99	3
KM	2	0927	6	3.1	0.99	1	3	3.1	0.99	3
KM	2	0927	7	3.1	0.99	1	3	3.1	0.99	3
KM	2	0927	8	1.2	0.99	1	4	3.1	0.99	3
KM	2	0927	9	3.1	0.99	1	3	3.1	0.99	3
KM	2	0927	10	3.1	0.99	1	3	1.2	0.99	4
NS	1	0927	1	5.7	0.99	1	2	3.1	0.99	3
NS	1	0927	2	3.1	0.99	1	3	3.1	0.99	3
NS	1	0927	3	3.1	0.99	1	3	3.1	0.99	3
NS	1	0927	4	5.7	0.99	1	2	3.1	0.99	3
NS	1	0927	5	5.7	0.99	1	2	1.2	0.99	4
NS	1	0927	6	10.8	0.99	1	1	3.1	0.99	3
NS	1	0927	7	3.1	0.99	1	3	3.1	0.99	3
NS	1	0927	8	1.2	0.99	1	4	3.1	0.99	3
NS	1	0927	9	3.1	0.99	1	3	3.1	0.99	3
NS	1	0927	10	3.1	0.99	1	3	5.7	0.99	2
NS	1	0927	11	5.7	0.99	1	2	3.1	0.99	3
NS	1	0927	12	1.2	0.99	1	4	5.7	0.99	2
NS	2	0927	1	3.1	0.99	1	3	3.1	0.99	3
NS	2	0927	2	3.1	0.99	1	3	3.1	0.99	3
NS	2	0927	3	3.1	0.99	1	3	3.1	0.99	3
NS	2	0927	4	3.1	0.99	1	3	3.1	0.99	3
NS	2	0927	5	5.7	0.99	1	2	3.1	0.99	3
NS	2	0927	6	3.1	0.99	1	3	3.1	0.99	3
NS	2	0927	7	5.7	0.99	1	2	3.1	0.99	3
NS	2	0927	8	3.1	0.99	1	3	3.1	0.99	3
NS	2	0927	9	3.1	0.99	1	3	3.1	0.99	3
NS	2	0927	10	3.1	0.99	1	3	3.1	0.99	3
JVW	1	0927	1	5.7	0.99	1	2	1.2	0.99	4
JVW	1	0927	2	1.2	0.99	1	4	3.1	0.99	3
JVW	1	0927	3	3.1	0.99	1	3	3.1	0.99	3
JVW	1	0927	4	3.1	0.99	1	3	3.1	0.99	3
JVW	1	0927	5	3.1	0.99	1	3	3.1	0.99	3
JVW	1	0927	6	3.1	0.99	1	3	3.1	0.99	3
JVW	1	0927	7	3.1	0.99	1	3	1.2	0.99	4
JVW	1	0927	8	3.1	0.99	1	3	1.2	0.99	4
JVW	1	0927	9	3.1	0.99	1	3
JVW	1	0927	10	5.7	0.99	1	2
JVW	2	0927	1	3.1	0.99	1	3	3.1	0.99	3
JVW	2	0927	2	3.1	0.99	1	3	3.1	0.99	3
JVW	2	0927	3	3.1	0.99	1	3	3.1	0.99	3
JVW	2	0927	4	3.1	0.99	1	3	3.1	0.99	3
JVW	2	0927	5	3.1	0.99	1	3	3.1	0.99	3
JVW	2	0927	6	3.1	0.99	1	3	3.1	0.99	3
JVW	2	0927	7	3.1	0.99	1	3	3.1	0.99	3
JVW	2	0927	8	3.1	0.99	1	3	3.1	0.99	3
JVW	2	0927	9	3.1	0.99	1	3	3.1	0.99	3
JVW	2	0927	10	3.1	0.99	1	3	3.1	0.99	3
KM	1	0956	1	5.7	0.99	1	2	3.1	0.99	3
KM	1	0956	2	10.8	0.99	1	1	5.7	0.99	2
KM	1	0956	3	5.7	0.99	1	2	5.7	0.99	2
KM	1	0956	4	5.7	0.99	1	2	3.1	0.99	3
KM	1	0956	5	5.7	0.99	1	2	3.1	0.99	3
KM	1	0956	6	5.7	0.99	1	2	3.1	0.99	3
KM	1	0956	7	3.1	0.99	1	3	1.2	0.99	4
KM	1	0956	8	3.1	0.99	1	3	3.1	0.99	3
KM	1	0956	9	5.7	0.99	1	2	3.1	0.99	3
KM	1	0956	10	3.1	0.99	1	3	3.1	0.99	3
KM	2	0956	1	10.8	0.99	1	1	1.2	0.99	4
KM	2	0956	2	5.7	0.99	1	2	1.2	0.99	4
KM	2	0956	3	3.1	0.99	1	3	3.1	0.99	3
KM	2	0956	4	3.1	0.99	1	3	1.2	0.99	4
KM	2	0956	5	5.7	0.99	1	2	3.1	0.99	3
KM	2	0956	6	3.1	0.99	1	3	5.7	0.99	2
KM	2	0956	7	5.7	0.99	1	2	1.2	0.99	4
KM	2	0956	8	3.1	0.99	1	3	3.1	0.99	3
KM	2	0956	9	3.1	0.99	1	3	3.1	0.99	3
KM	2	0956	10	3.1	0.99	1	3	3.1	0.99	3
NS	1	0956	1	5.7	0.99	1	2	5.7	0.99	2
NS	1	0956	2	5.7	0.99	1	2	3.1	0.99	3
NS	1	0956	3	3.1	0.99	1	3	3.1	0.99	3
NS	1	0956	4	3.1	0.99	1	3	3.1	0.99	3
NS	1	0956	5	3.1	0.99	1	3	3.1	0.99	3
NS	1	0956	6	1.2	0.99	1	4	3.1	0.99	3
NS	1	0956	7	1.2	0.99	1	4	3.1	0.99	3
NS	1	0956	8	3.1	0.99	1	3	3.1	0.99	3
NS	1	0956	9	3.1	0.99	1	3	3.1	0.99	3
NS	1	0956	10	1.2	0.99	1	4	3.1	0.99	3
NS	1	0956	11	3.1	0.99	1	3
NS	1	0956	12	1.2	0.99	1	4
NS	2	0956	1	3.1	0.99	1	3	1.2	0.99	4
NS	2	0956	2	3.1	0.99	1	3	1.2	0.99	4
NS	2	0956	3	3.1	0.99	1	3	1.2	0.99	4
NS	2	0956	4	3.1	0.99	1	3	1.2	0.99	4
NS	2	0956	5	5.7	0.99	1	2	1.2	0.99	4
NS	2	0956	6	3.1	0.99	1	3	3.1	0.99	3
NS	2	0956	7	3.1	0.99	1	3	3.1	0.99	3
NS	2	0956	8	3.1	0.99	1	3	1.2	0.99	4
NS	2	0956	9	3.1	0.99	1	3	3.1	0.99	3
NS	2	0956	10	3.1	0.99	1	3	1.2	0.99	4
JVW	1	0956	1	3.1	0.99	1	3	1.2	0.99	4
JVW	1	0956	2	3.1	0.99	1	3	3.1	0.99	3
JVW	1	0956	3	3.1	0.99	1	3	1.2	0.99	4
JVW	1	0956	4	3.1	0.99	1	3	1.2	0.99	4
JVW	1	0956	5	3.1	0.99	1	3	3.1	0.99	3
JVW	1	0956	6	3.1	0.99	1	3	1.2	0.99	4
JVW	1	0956	7	3.1	0.99	1	3	1.2	0.99	4
JVW	1	0956	8	3.1	0.99	1	3	1.2	0.99	4
JVW	1	0956	9	3.1	0.99	1	3	1.2	0.99	4
JVW	1	0956	10	3.1	0.99	1	3	1.2	0.99	4
JVW	2	0956	1	1.2	0.99	1	4	3.1	0.99	3
JVW	2	0956	2	1.2	0.99	1	4	3.1	0.99	3
JVW	2	0956	3	1.2	0.99	1	4	1.2	0.99	4
JVW	2	0956	4	1.2	0.99	1	4	3.1	0.99	3
JVW	2	0956	5	3.1	0.99	1	3	3.1	0.99	3
JVW	2	0956	6	3.1	0.99	1	3	3.1	0.99	3
JVW	2	0956	7	1.2	0.99	1	4	3.1	0.99	3
JVW	2	0956	8	3.1	0.99	1	3	3.1	0.99	3
JVW	2	0956	9	3.1	0.99	1	3	1.2	0.99	4
JVW	2	0956	10	3.1	0.99	1	3	1.2	0.99	4
JVW	2	0956	11	3.1	0.99	1	3
KM	1	14_63	1	5.7	0.99	1	2	1.2	0.99	4
KM	1	14_63	2	3.1	0.99	1	3	1.2	0.99	4
KM	1	14_63	3	3.1	0.99	1	3	1.2	0.99	4
KM	1	14_63	4	3.1	0.99	1	3	1.2	0.99	4
KM	1	14_63	5	5.7	0.99	1	2	3.1	0.99	3
KM	1	14_63	6	5.7	0.99	1	2	3.1	0.99	3
KM	1	14_63	7	3.1	0.99	1	3	1.2	0.99	4
KM	1	14_63	8	5.7	0.99	1	2	1.2	0.99	4
KM	1	14_63	9	3.1	0.99	1	3	1.2	0.99	4
KM	1	14_63	10	3.1	0.99	1	3	1.2	0.99	4
KM	2	14_63	1	5.7	0.99	1	2	1.2	0.99	4
KM	2	14_63	2	5.7	0.99	1	2	3.1	0.99	3
KM	2	14_63	3	3.1	0.99	1	3	3.1	0.99	3
KM	2	14_63	4	1.2	0.99	1	4	3.1	0.99	3
KM	2	14_63	5	3.1	0.99	1	3	1.2	0.99	4
KM	2	14_63	6	3.1	0.99	1	3	1.2	0.99	4
KM	2	14_63	7	1.2	0.99	1	4	3.1	0.99	3
KM	2	14_63	8	3.1	0.99	1	3	3.1	0.99	3
KM	2	14_63	9	3.1	0.99	1	3	1.2	0.99	4
KM	2	14_63	10	3.1	0.99	1	3	1.2	0.99	4
NS	1	14_63	1	5.7	0.99	1	2	1.2	0.99	4
NS	1	14_63	2	5.7	0.99	1	2	3.1	0.99	3
NS	1	14_63	3	3.1	0.99	1	3	3.1	0.99	3
NS	1	14_63	4	3.1	0.99	1	3	3.1	0.99	3
NS	1	14_63	5	3.1	0.99	1	3	3.1	0.99	3
NS	1	14_63	6	5.7	0.99	1	2	1.2	0.99	4
NS	1	14_63	7	3.1	0.99	1	3	3.1	0.99	3
NS	1	14_63	8	3.1	0.99	1	3	3.1	0.99	3
NS	1	14_63	9	5.7	0.99	1	2	3.1	0.99	3
NS	1	14_63	10	1.2	0.99	1	4	5.7	0.99	2
NS	1	14_63	11	3.1	0.99	1	3	1.2	0.99	4
NS	1	14_63	12	3.1	0.99	1	3	1.2	0.99	4
NS	2	14_63	1	5.7	0.99	1	2	1.2	0.99	4
NS	2	14_63	2	5.7	0.99	1	2	1.2	0.99	4
NS	2	14_63	3	3.1	0.99	1	3	3.1	0.99	4
NS	2	14_63	4	3.1	0.99	1	3	3.1	0.99	3
NS	2	14_63	5	1.2	0.99	1	4	3.1	0.99	3
NS	2	14_63	6	3.1	0.99	1	3	3.1	0.99	3
NS	2	14_63	7	3.1	0.99	1	3	3.1	0.99	3
NS	2	14_63	8	1.2	0.99	1	4	1.2	0.99	4
NS	2	14_63	9	3.1	0.99	1	3
NS	2	14_63	10	3.1	0.99	1	3
JVW	1	14_63	1	1.2	0.99	1	4	1.2	0.99	4
JVW	1	14_63	2	1.2	0.99	1	4	1.2	0.99	4
JVW	1	14_63	3	1.2	0.99	1	4	1.2	0.99	4
JVW	1	14_63	4	1.2	0.99	1	4	1.2	0.99	4
JVW	1	14_63	5	1.2	0.99	1	4	1.2	0.99	4
JVW	1	14_63	6	1.2	0.99	1	4	3.1	0.99	3
JVW	1	14_63	7	1.2	0.99	1	4	1.2	0.99	4
JVW	1	14_63	8	1.2	0.99	1	4	1.2	0.99	4
JVW	1	14_63	9	1.2	0.99	1	4	1.2	0.99	4
JVW	1	14_63	10	1.2	0.99	1	4	1.2	0.99	4
JVW	2	14_63	1	1.2	0.99	1	4	1.2	0.99	4
JVW	2	14_63	2	3.1	0.99	1	3	1.2	0.99	4
JVW	2	14_63	3	3.1	0.99	1	3	1.2	0.99	4
JVW	2	14_63	4	1.2	0.99	1	4	1.2	0.99	4
JVW	2	14_63	5	1.2	0.99	1	4	1.2	0.99	4
JVW	2	14_63	6	3.1	0.99	1	3	1.2	0.99	4
JVW	2	14_63	7	1.2	0.99	1	4	1.2	0.99	4
JVW	2	14_63	8	3.1	0.99	1	3	1.2	0.99	4
JVW	2	14_63	9	1.2	0.99	1	4	1.2	0.99	4
JVW	2	14_63	10	3.1	0.99	1	3	1.2	0.99	4
JVW	2	14_63	11	1.2	0.99	1	4
KM	1	0951	1	10.8	0.99	1	1	10.8	0.99	1
KM	1	0951	2	10.8	0.99	1	1	5.7	0.99	2
KM	1	0951	3	10.8	0.99	1	1	5.7	0.99	2
KM	1	0951	4	10.8	0.99	1	1	5.7	0.99	2
KM	1	0951	5	10.8	0.99	1	1	10.8	0.99	1
KM	1	0951	6	5.7	0.99	1	2	5.7	0.99	2
KM	1	0951	7	10.8	0.99	1	1	5.7	0.99	2
KM	1	0951	8	5.7	0.99	1	2	5.7	0.99	2
KM	1	0951	9	5.7	0.99	1	2	5.7	0.99	2
KM	1	0951	10	10.8	0.99	1	1	10.8	0.99	1
KM	2	0951	1	5.7	0.99	1	2	10.8	0.99	1
KM	2	0951	2	5.7	0.99	1	2	10.8	0.99	1
KM	2	0951	3	5.7	0.99	1	2	5.7	0.99	2
KM	2	0951	4	5.7	0.99	1	2	5.7	0.99	2
KM	2	0951	5	5.7	0.99	1	2	5.7	0.99	2
KM	2	0951	6	5.7	0.99	1	2	5.7	0.99	2
KM	2	0951	7	5.7	0.99	1	2	5.7	0.99	2
KM	2	0951	8	5.7	0.99	1	2	5.7	0.99	2
KM	2	0951	9	5.7	0.99	1	2	10.8	0.99	1
KM	2	0951	10	10.8	0.99	1	1	5.7	0.99	2
KM	2	0951	11	5.7	0.99	1	2
KM	2	0951	12	5.7	0.99	1	2
KM	2	0951	13	5.7	0.99	1	2
KM	2	0951	14	10.8	0.99	1	1
KM	2	0951	15	5.7	0.99	1	2
NS	1	0951	1	3.1	0.99	1	3	10.8	0.99	1
NS	1	0951	2	10.8	0.99	1	1	10.8	0.99	1
NS	1	0951	3	3.1	0.99	1	3	5.7	0.99	2
NS	1	0951	4	5.7	0.99	1	2	10.8	0.99	1
NS	1	0951	5	5.7	0.99	1	2	10.8	0.99	1
NS	1	0951	6	10.8	0.99	1	1	5.7	0.99	2
NS	1	0951	7	10.8	0.99	1	1	5.7	0.99	2
NS	1	0951	8	5.7	0.99	1	2	5.7	0.99	2
NS	1	0951	9	5.7	0.99	1	2	10.8	0.99	1
NS	1	0951	10	5.7	0.99	1	2	5.7	0.99	2
NS	1	0951	11	10.8	0.99	1	1
NS	1	0951	12	5.7	0.99	1	2
NS	2	0951	1	5.7	0.99	1	2	5.7	0.99	2
NS	2	0951	2	5.7	0.99	1	2	5.7	0.99	2
NS	2	0951	3	5.7	0.99	1	2	5.7	0.99	2
NS	2	0951	4	5.7	0.99	1	2	5.7	0.99	2
NS	2	0951	5	10.8	0.99	1	1	5.7	0.99	2
NS	2	0951	6	10.8	0.99	1	1	10.8	0.99	1
NS	2	0951	7	10.8	0.99	1	1	5.7	0.99	2
NS	2	0951	8	5.7	0.99	1	2	5.7	0.99	2
NS	2	0951	9	5.7	0.99	1	2	5.7	0.99	2
NS	2	0951	10	5.7	0.99	1	2	5.7	0.99	2
JVW	1	0951	1	5.7	0.99	1	2	5.7	0.99	2
JVW	1	0951	2	5.7	0.99	1	2	5.7	0.99	2
JVW	1	0951	3	5.7	0.99	1	2	5.7	0.99	2
JVW	1	0951	4	5.7	0.99	1	2	5.7	0.99	2
JVW	1	0951	5	5.7	0.99	1	2	5.7	0.99	2
JVW	1	0951	6	5.7	0.99	1	2	5.7	0.99	2
JVW	1	0951	7	5.7	0.99	1	2	5.7	0.99	2
JVW	1	0951	8	5.7	0.99	1	2	5.7	0.99	2
JVW	1	0951	9	5.7	0.99	1	2	5.7	0.99	2
JVW	1	0951	10	5.7	0.99	1	2	5.7	0.99	2
JVW	2	0951	1	5.7	0.99	1	2	5.7	0.99	2
JVW	2	0951	2	5.7	0.99	1	2	5.7	0.99	2
JVW	2	0951	3	5.7	0.99	1	2	5.7	0.99	2
JVW	2	0951	4	5.7	0.99	1	2	5.7	0.99	2
JVW	2	0951	5	5.7	0.99	1	2	5.7	0.99	2
JVW	2	0951	6	5.7	0.99	1	2	5.7	0.99	2
JVW	2	0951	7	5.7	0.99	1	2	5.7	0.99	2
JVW	2	0951	8	10.8	0.99	1	1	5.7	0.99	2
JVW	2	0951	9	5.7	0.99	1	2	5.7	0.99	2
JVW	2	0951	10	5.7	0.99	1	2	5.7	0.99	2
KM	1	14_58	1	5.7	0.99	1	2	10.8	0.99	1
KM	1	14_58	2	3.1	0.99	1	3	5.7	0.99	2
KM	1	14_58	3	5.7	0.99	1	2	5.7	0.99	2
KM	1	14_58	4	5.7	0.99	1	2	5.7	0.99	2
KM	1	14_58	5	3.1	0.99	1	3	5.7	0.99	2
KM	1	14_58	6	3.1	0.99	1	3	3.1	0.99	3
KM	1	14_58	7	5.7	0.99	1	2	10.8	0.99	1
KM	1	14_58	8	3.1	0.99	1	3	5.7	0.99	2
KM	1	14_58	9	3.1	0.99	1	3	10.8	0.99	1
KM	1	14_58	10	5.7	0.99	1	2	5.7	0.99	2
KM	1	14_58	11	5.7	0.99	1	2
KM	1	14_58	12	5.7	0.99	1	2
KM	1	14_58	13	5.7	0.99	1	2
KM	1	14_58	14	5.7	0.99	1	2
KM	1	14_58	15	5.7	0.99	1	2
KM	2	14_58	1	10.8	0.99	1	1	5.7	0.99	2
KM	2	14_58	2	5.7	0.99	1	2	3.1	0.99	3
KM	2	14_58	3	3.1	0.99	1	3	5.7	0.99	2
KM	2	14_58	4	1.2	0.99	1	4	10.8	0.99	1
KM	2	14_58	5	5.7	0.99	1	2	10.8	0.99	1
KM	2	14_58	6	5.7	0.99	1	2	5.7	0.99	2
KM	2	14_58	7	5.7	0.99	1	2	10.8	0.99	1
KM	2	14_58	8	5.7	0.99	1	2	5.7	0.99	2
KM	2	14_58	9	5.7	0.99	1	2	5.7	0.99	2
KM	2	14_58	10	3.1	0.99	1	3	3.1	0.99	3
NS	1	14_58	1	10.8	0.99	1	1	10.8	0.99	1
NS	1	14_58	2	3.1	0.99	1	3	5.7	0.99	2
NS	1	14_58	3	5.7	0.99	1	2	5.7	0.99	2
NS	1	14_58	4	3.1	0.99	1	3	3.1	0.99	3
NS	1	14_58	5	10.8	0.99	1	1	5.7	0.99	2
NS	1	14_58	6	5.7	0.99	1	2	5.7	0.99	2
NS	1	14_58	7	3.1	0.99	1	3	5.7	0.99	2
NS	1	14_58	8	5.7	0.99	1	2	3.1	0.99	3
NS	1	14_58	9	5.7	0.99	1	2	3.1	0.99	3
NS	1	14_58	10	3.1	0.99	1	3	5.7	0.99	2
NS	1	14_58	11	10.8	0.99	1	1
NS	1	14_58	12	3.1	0.99	1	3
NS	1	14_58	13	5.7	0.99	1	2
NS	1	14_58	14	3.1	0.99	1	3
NS	1	14_58	15	10.8	0.99	1	1
NS	2	14_58	1	5.7	0.99	1	2	3.1	0.99	3
NS	2	14_58	2	5.7	0.99	1	2	5.7	0.99	2
NS	2	14_58	3	5.7	0.99	1	2	3.1	0.99	3
NS	2	14_58	4	5.7	0.99	1	2	3.1	0.99	3
NS	2	14_58	5	5.7	0.99	1	2	3.1	0.99	3
NS	2	14_58	6	5.7	0.99	1	2	3.1	0.99	3
NS	2	14_58	7	5.7	0.99	1	2	3.1	0.99	3
NS	2	14_58	8	5.7	0.99	1	2	5.7	0.99	2
NS	2	14_58	9	5.7	0.99	1	2	5.7	0.99	2
NS	2	14_58	10	5.7	0.99	1	2	3.1	0.99	3
JVW	1	14_58	1	5.7	0.99	1	2	1.2	0.99	4
JVW	1	14_58	2	3.1	0.99	1	3	1.2	0.99	4
JVW	1	14_58	3	3.1	0.99	1	3	1.2	0.99	4
JVW	1	14_58	4	3.1	0.99	1	3	1.2	0.99	4
JVW	1	14_58	5	5.7	0.99	1	2	1.2	0.99	4
JVW	1	14_58	6	5.7	0.99	1	2	1.2	0.99	4
JVW	1	14_58	7	3.1	0.99	1	3	1.2	0.99	4
JVW	1	14_58	8	3.1	0.99	1	3	1.2	0.99	4
JVW	1	14_58	9	5.7	0.99	1	2	3.1	0.99	3
JVW	1	14_58	10	5.7	0.99	1	2	1.2	0.99	4
JVW	1	14_58	11	3.1	0.99	1	3
JVW	2	14_58	1	1.2	0.99	1	3	3.1	0.99	3
JVW	2	14_58	2	3.1	0.99	1	3	3.1	0.99	3
JVW	2	14_58	3	1.2	0.99	1	4	3.1	0.99	3
JVW	2	14_58	4	3.1	0.99	1	3	3.1	0.99	3
JVW	2	14_58	5	3.1	0.99	1	4	3.1	0.99	3
JVW	2	14_58	6	3.1	0.99	1	3	3.1	0.99	3
JVW	2	14_58	7	3.1	0.99	1	3	3.1	0.99	3
JVW	2	14_58	8	1.2	0.99	1	3	1.2	0.99	4
JVW	2	14_58	9	1.2	0.99	1	3	3.1	0.99	3
JVW	2	14_58	10	1.2	0.99	1	4	1.2	0.99	4
JVW	2	14_58	11	1.2	0.99	1	4
JVW	2	14_58	12	1.2	0.99	1	4
JVW	2	14_58	13	3.1	0.99	1	3
KM	1	14_61	1	10.8	0.99	1	1	5.7	0.99	2
KM	1	14_61	2	10.8	0.99	1	1	5.7	0.99	2
KM	1	14_61	3	10.8	0.99	1	1	5.7	0.99	2
KM	1	14_61	4	5.7	0.99	1	2	5.7	0.99	2
KM	1	14_61	5	10.8	0.99	1	1	5.7	0.99	2
KM	1	14_61	6	10.8	0.99	1	1
KM	1	14_61	7	10.8	0.99	1	1
KM	1	14_61	8	10.8	0.99	1	1
KM	1	14_61	9	10.8	0.99	1	1
KM	1	14_61	10	10.8	0.99	1	1
KM	2	14_61	1	5.7	0.99	1	2	5.7	0.99	2
KM	2	14_61	2	5.7	0.99	1	2	5.7	0.99	2
KM	2	14_61	3	5.7	0.99	1	2	3.1	0.99	3
KM	2	14_61	4					5.7	0.99	2
KM	2	14_61	5					5.7	0.99	2
KM	2	14_61	6					5.7	0.99	2
NS	1	14_61	1	5.7	0.99	1	2	10.8	0.99	1
NS	1	14_61	2	5.7	0.99	1	2	10.8	0.99	1
NS	1	14_61	3	5.7	0.99	1	2	10.8	0.99	1
NS	1	14_61	4	10.8	0.99	1	1	10.8	0.99	1
NS	1	14_61	5	5.7	0.99	1	2	10.8	0.99	1
NS	1	14_61	6	5.7	0.99	1	2	10.8	0.99	1
NS	1	14_61	7	10.8	0.99	1	1	10.8	0.99	1
NS	1	14_61	8	3.1	0.99	1	3	5.7	0.99	2
NS	1	14_61	9	5.7	0.99	1	2	5.7	0.99	2
NS	1	14_61	10	5.7	0.99	1	2	5.7	0.99	2
NS	2	14_61	1	5.7	0.99	1	2	3.1	0.99	3
NS	2	14_61	2	5.7	0.99	1	2	5.7	0.99	2
NS	2	14_61	3	5.7	0.99	1	2	5.7	0.99	2
NS	2	14_61	4	5.7	0.99	1	2	5.7	0.99	2
NS	2	14_61	5	3.1	0.99	1	2	5.7	0.99	2
NS	2	14_61	6	10.8	0.99	1	3	5.7	0.99	2
NS	2	14_61	7	10.8	0.99	1	1
NS	2	14_61	8	10.8	0.99	1	1
NS	2	14_61	9	10.8	0.99	1	1
NS	2	14_61	10	10.8	0.99	1	1
NS	2	14_61	11	10.8	0.99	1	1
NS	2	14_61	12	10.8	0.99	1	1
NS	2	14_61	13	10.8	0.99	1	1
NS	2	14_61	14	10.8	0.99	1	1
JVW	1	14_61	1	5.7	0.99	1	2	5.7	0.99	2
JVW	1	14_61	2	5.7	0.99	1	2	5.7	0.99	2
JVW	1	14_61	3	5.7	0.99	1	2	5.7	0.99	2
JVW	1	14_61	4	5.7	0.99	1	2	10.8	0.99	1
JVW	1	14_61	5	5.7	0.99	1	2	10.8	0.99	1
JVW	1	14_61	6					5.7	0.99	2
JVW	1	14_61	7					5.7	0.99	2
JVW	1	14_61	8					5.7	0.99	2
JVW	2	14_61	1	5.7	0.99	1	2	5.7	0.99	2
JVW	2	14_61	2	10.8	0.99	1	1	5.7	0.99	2
JVW	2	14_61	3	5.7	0.99	1	2	5.7	0.99	2
JVW	2	14_61	4	5.7	0.99	1	2	5.7	0.99	2
JVW	2	14_61	5	5.7	0.99	1	2	3.1	0.99	3
JVW	2	14_61	6	10.8	0.99	1	1
JVW	2	14_61	7	10.8	0.99	1	1
KM	1	0916	1	1.2	0.99	1	4	1.2	0.99	4
KM	1	0916	2	3.1	0.99	1	3	1.2	0.99	4
KM	1	0916	3	1.2	0.99	1	4	1.2	0.99	4
KM	1	0916	4	1.2	0.99	1	4	1.2	0.99	4
KM	1	0916	5	1.2	0.99	1	4	1.2	0.99	4
KM	1	0916	6	1.2	0.99	1	4	1.2	0.99	4
KM	1	0916	7	3.1	0.99	1	3	1.2	0.99	4
KM	1	0916	8	1.2	0.99	1	4	1.2	0.99	4
KM	1	0916	9	3.1	0.99	1	3	1.2	0.99	4
KM	1	0916	10	1.2	0.99	1	4	1.2	0.99	4
KM	2	0916	1	1.2	0.99	1	4	1.2	0.99	4
KM	2	0916	2	1.2	0.99	1	4	1.2	0.99	4
KM	2	0916	3	1.2	0.99	1	4	1.2	0.99	4
KM	2	0916	4	3.1	0.99	1	3	1.2	0.99	4
KM	2	0916	5	3.1	0.99	1	3	1.2	0.99	4
KM	2	0916	6	1.2	0.99	1	4	1.2	0.99	4
KM	2	0916	7	1.2	0.99	1	4	1.2	0.99	4
KM	2	0916	8	1.2	0.99	1	4	1.2	0.99	4
KM	2	0916	9	1.2	0.99	1	4	1.2	0.99	4
KM	2	0916	10	1.2	0.99	1	4	1.2	0.99	4
NS	1	0916	1	1.2	0.99	1	4	1.2	0.99	4
NS	1	0916	2	3.1	0.99	1	3	1.2	0.99	4
NS	1	0916	3	3.1	0.99	1	3	1.2	0.99	4
NS	1	0916	4	1.2	0.99	1	4	1.2	0.99	4
NS	1	0916	5	3.1	0.99	1	3	1.2	0.99	4
NS	1	0916	6	3.1	0.99	1	3	1.2	0.99	4
NS	1	0916	7	3.1	0.99	1	3	1.2	0.99	4
NS	1	0916	8	3.1	0.99	1	3	1.2	0.99	4
NS	1	0916	9	3.1	0.99	1	3	1.2	0.99	4
NS	1	0916	10	3.1	0.99	1	3	1.2	0.99	4
NS	1	0916	11	1.2	0.99	1	4
NS	2	0916	1	1.2	0.99	1	4	1.2	0.99	4
NS	2	0916	2	3.1	0.99	1	3	1.2	0.99	4
NS	2	0916	3	1.2	0.99	1	4	1.2	0.99	4
NS	2	0916	4	3.1	0.99	1	3	1.2	0.99	4
NS	2	0916	5	1.2	0.99	1	4	1.2	0.99	4
NS	2	0916	6	3.1	0.99	1	3	1.2	0.99	4
NS	2	0916	7	1.2	0.99	1	4	1.2	0.99	4
NS	2	0916	8	3.1	0.99	1	3	1.2	0.99	4
NS	2	0916	9	1.2	0.99	1	4	1.2	0.99	4
NS	2	0916	10	3.1	0.99	1	3	1.2	0.99	4
NS	2	0916	11	3.1	0.99	1	3
NS	2	0916	12	1.2	0.99	1	4
NS	2	0916	13	1.2	0.99	1	4
NS	2	0916	14	1.2	0.99	1	4
JVW	1	0916	1	1.2	0.99	1	4	1.2	0.99	4
JVW	1	0916	2	1.2	0.99	1	4	1.2	0.99	4
JVW	1	0916	3	1.2	0.99	1	4	1.2	0.99	4
JVW	1	0916	4	1.2	0.99	1	4	1.2	0.99	4
JVW	1	0916	5	3.1	0.99	1	3	1.2	0.99	4
JVW	1	0916	6	1.2	0.99	1	4	1.2	0.99	4
JVW	1	0916	7	3.1	0.99	1	3	1.2	0.99	4
JVW	1	0916	8	1.2	0.99	1	4	1.2	0.99	4
JVW	1	0916	9	1.2	0.99	1	4	1.2	0.99	4
JVW	1	0916	10	1.2	0.99	1	4	1.2	0.99	4
JVW	2	0916	1	1.2	0.99	1	4	1.2	0.99	4
JVW	2	0916	2	3.1	0.99	1	4	1.2	0.99	4
JVW	2	0916	3	3.1	0.99	1	4	1.2	0.99	4
JVW	2	0916	4	1.2	0.99	1	4	1.2	0.99	4
JVW	2	0916	5	1.2	0.99	1	4	1.2	0.99	4
JVW	2	0916	6	1.2	0.99	1	4
JVW	2	0916	7	1.2	0.99	1	4
JVW	2	0916	8	1.2	0.99	1	4
JVW	2	0916	9	3.1	0.99	1	4
JVW	2	0916	10	1.2	0.99	1	4
KM	1	0930	1	3.1	0.99	1	3	5.7	0.99	2
KM	1	0930	2	3.1	0.99	1	3	3.1	0.99	3
KM	1	0930	3	5.7	0.99	1	2	5.7	0.99	2
KM	1	0930	4	5.7	0.99	1	2	5.7	0.99	2
KM	1	0930	5	5.7	0.99	1	2	5.7	0.99	2
KM	1	0930	6	3.1	0.99	1	3	5.7	0.99	2
KM	1	0930	7	5.7	0.99	1	2	5.7	0.99	2
KM	1	0930	8	5.7	0.99	1	2	3.1	0.99	3
KM	1	0930	9	5.7	0.99	1	2	5.7	0.99	2
KM	1	0930	10	5.7	0.99	1	2	3.1	0.99	3
KM	2	0930	1	3.1	0.99	1	3	5.7	0.99	2
KM	2	0930	2	3.1	0.99	1	3	5.7	0.99	2
KM	2	0930	3	5.7	0.99	1	2	5.7	0.99	2
KM	2	0930	4	5.7	0.99	1	2	3.1	0.99	3
KM	2	0930	5	10.8	0.99	1	1	5.7	0.99	2
KM	2	0930	6	10.8	0.99	1	1	5.7	0.99	2
KM	2	0930	7	3.1	0.99	1	3	3.1	0.99	3
KM	2	0930	8	3.1	0.99	1	3	5.7	0.99	2
KM	2	0930	9	10.8	0.99	1	1	5.7	0.99	2
KM	2	0930	10	5.7	0.99	1	2	3.1	0.99	3
NS	1	0930	1	5.7	0.99	1	2	3.1	0.99	3
NS	1	0930	2	5.7	0.99	1	2	3.1	0.99	3
NS	1	0930	3	3.1	0.99	1	3	3.1	0.99	3
NS	1	0930	4	5.7	0.99	1	2	3.1	0.99	3
NS	1	0930	5	5.7	0.99	1	2	3.1	0.99	3
NS	1	0930	6	1.2	0.99	1	4	3.1	0.99	3
NS	1	0930	7	3.1	0.99	1	3	3.1	0.99	3
NS	1	0930	8	3.1	0.99	1	3	5.7	0.99	2
NS	1	0930	9	5.7	0.99	1	2	5.7	0.99	2
NS	1	0930	10	5.7	0.99	1	2	5.7	0.99	2
NS	2	0930	1	3.1	0.99	1	3	5.7	0.99	2
NS	2	0930	2	5.7	0.99	1	2	5.7	0.99	2
NS	2	0930	3	5.7	0.99	1	2	5.7	0.99	2
NS	2	0930	4	5.7	0.99	1	2	5.7	0.99	2
NS	2	0930	5	5.7	0.99	1	2	5.7	0.99	2
NS	2	0930	6	3.1	0.99	1	3	5.7	0.99	2
NS	2	0930	7	5.7	0.99	1	2	5.7	0.99	2
NS	2	0930	8	5.7	0.99	1	2	5.7	0.99	2
NS	2	0930	9	5.7	0.99	1	2	5.7	0.99	2
NS	2	0930	10	5.7	0.99	1	2	5.7	0.99	2
JVW	1	0930	1	3.1	0.99	1	3	3.1	0.99	3
JVW	1	0930	2	5.7	0.99	1	2	3.1	0.99	3
JVW	1	0930	3	3.1	0.99	1	3	5.7	0.99	2
JVW	1	0930	4	5.7	0.99	1	2	5.7	0.99	2
JVW	1	0930	5	3.1	0.99	1	3	3.1	0.99	3
JVW	1	0930	6	3.1	0.99	1	3	3.1	0.99	3
JVW	1	0930	7	3.1	0.99	1	3	3.1	0.99	3
JVW	1	0930	8	3.1	0.99	1	3	3.1	0.99	3
JVW	1	0930	9	3.1	0.99	1	3	3.1	0.99	3
JVW	1	0930	10	3.1	0.99	1	3	3.1	0.99	3
JVW	2	0930	1	3.1	0.99	1	3	5.7	0.99	2
JVW	2	0930	2	3.1	0.99	1	3	5.7	0.99	2
JVW	2	0930	3	3.1	0.99	1	3	3.1	0.99	3
JVW	2	0930	4	3.1	0.99	1	3	5.7	0.99	2
JVW	2	0930	5	5.7	0.99	1	2	3.1	0.99	3
JVW	2	0930	6	3.1	0.99	1	3	3.1	0.99	3
JVW	2	0930	7	3.1	0.99	1	3	3.1	0.99	3
JVW	2	0930	8	3.1	0.99	1	3	3.1	0.99	3
JVW	2	0930	9	5.7	0.99	1	2	3.1	0.99	3
JVW	2	0930	10	3.1	0.99	1	3	3.1	0.99	3
KM	1	14_12	1	10.8	0.99	1	1	5.7	0.99	2
KM	1	14_12	2	10.8	0.99	1	1	3.1	0.99	3
KM	1	14_12	3	10.8	0.99	1	1	5.7	0.99	2
KM	1	14_12	4	5.7	0.99	1	2	5.7	0.99	2
KM	1	14_12	5	5.7	0.99	1	2	10.8	0.99	1
KM	1	14_12	6	5.7	0.99	1	2	10.8	0.99	1
KM	1	14_12	7	10.8	0.99	1	1	10.8	0.99	1
KM	1	14_12	8	5.7	0.99	1	2	10.8	0.99	1
KM	1	14_12	9	5.7	0.99	1	2	10.8	0.99	3
KM	1	14_12	10	5.7	0.99	1	2	10.8	0.99	1
KM	2	14_12	1	10.8	0.99	1	1	10.8	0.99	1
KM	2	14_12	2	10.8	0.99	1	1	10.8	0.99	3
KM	2	14_12	3	10.8	0.99	1	1	5.7	0.99	2
KM	2	14_12	4	10.8	0.99	1	1	3.1	0.99	3
KM	2	14_12	5	10.8	0.99	1	1	3.1	0.99	1
KM	2	14_12	6	5.7	0.99	1	2	1.2	0.99	4
KM	2	14_12	7	5.7	0.99	1	2	5.7	0.99	2
KM	2	14_12	8	3.1	0.99	1	3	5.7	0.99	2
KM	2	14_12	9	5.7	0.99	1	2	10.8	0.99	1
KM	2	14_12	10	5.7	0.99	1	2	10.8	0.99	1
NS	1	14_12	1	3.1	0.99	1	3	5.7	0.99	2
NS	1	14_12	2	10.8	0.99	1	1	5.7	0.99	2
NS	1	14_12	3	10.8	0.99	1	1	10.8	0.99	1
NS	1	14_12	4	5.7	0.99	1	2	10.8	0.99	1
NS	1	14_12	5	3.1	0.99	1	3	5.7	0.99	2
NS	1	14_12	6	10.8	0.99	1	1	10.8	0.99	1
NS	1	14_12	7	5.7	0.99	1	2	1.2	0.99	4
NS	1	14_12	8	5.7	0.99	1	2	10.8	0.99	3
NS	1	14_12	9	5.7	0.99	1	2	5.7	0.99	2
NS	1	14_12	10	5.7	0.99	1	2	10.8	0.99	1
NS	2	14_12	1	10.8	0.99	1	1	5.7	0.99	2
NS	2	14_12	2	5.7	0.99	1	2	5.7	0.99	2
NS	2	14_12	3	10.8	0.99	1	1	5.7	0.99	2
NS	2	14_12	4	5.7	0.99	1	2	5.7	0.99	2
NS	2	14_12	5	10.8	0.99	1	1	5.7	0.99	2
NS	2	14_12	6	3.1	0.99	1	3	5.7	0.99	2
NS	2	14_12	7	10.8	0.99	1	1	10.8	0.99	3
NS	2	14_12	8	10.8	0.99	1	1	10.8	0.99	3
NS	2	14_12	9	5.7	0.99	1	2	5.7	0.99	2
NS	2	14_12	10	10.8	0.99	1	1	3.1	0.99	3
JVW	1	14_12	1	5.7	0.99	1	2	5.7	0.99	2
JVW	1	14_12	2	5.7	0.99	1	2	5.7	0.99	2
JVW	1	14_12	3	10.8	0.99	1	1	10.8	0.99	1
JVW	1	14_12	4	5.7	0.99	1	2	10.8	0.99	1
JVW	1	14_12	5	5.7	0.99	1	2	10.8	0.99	1
JVW	1	14_12	6	5.7	0.99	1	2	5.7	0.99	2
JVW	1	14_12	7	5.7	0.99	1	2	5.7	0.99	2
JVW	1	14_12	8	3.1	0.99	1	3	10.8	0.99	1
JVW	1	14_12	9	10.8	0.99	1	1	10.8	0.99	1
JVW	1	14_12	10	3.1	0.99	1	3	5.7	0.99	2
JVW	2	14_12	1	5.7	0.99	1	2	10.8	0.99	1
JVW	2	14_12	2	5.7	0.99	1	2	3.1	0.99	3
JVW	2	14_12	3	10.8	0.99	1	1	3.1	0.99	3
JVW	2	14_12	4	10.8	0.99	1	1	3.1	0.99	3
JVW	2	14_12	5	10.8	0.99	1	1
JVW	2	14_12	6	5.7	0.99	1	2
JVW	2	14_12	7	10.8	0.99	1	1
JVW	2	14_12	8	10.8	0.99	1	1
JVW	2	14_12	9	10.8	0.99	1	1
JVW	2	14_12	10	10.8	0.99	1	1
KM	1	14_66	1	5.7	0.99	1	2	3.1	0.99	3
KM	1	14_66	2	5.7	0.99	1	2	3.1	0.99	3
KM	1	14_66	3	5.7	0.99	1	2	5.7	0.99	2
KM	1	14_66	4	5.7	0.99	1	2	1.2	0.99	4
KM	1	14_66	5	5.7	0.99	1	2	3.1	0.99	3
KM	1	14_66	6	5.7	0.99	1	2	1.2	0.99	4
KM	1	14_66	7	5.7	0.99	1	2	10.8	0.99	1
KM	1	14_66	8	5.7	0.99	1	2	3.1	0.99	3
KM	1	14_66	9	5.7	0.99	1	2	1.2	0.99	4
KM	1	14_66	10	5.7	0.99	1	2	3.1	0.99	3
KM	2	14_66	1	5.7	0.99	1	2	1.2	0.99	4
KM	2	14_66	2	5.7	0.99	1	2	10.8	0.99	1
KM	2	14_66	3	5.7	0.99	1	2	3.1	0.99	3
KM	2	14_66	4	5.7	0.99	1	2	5.7	0.99	2
KM	2	14_66	5	5.7	0.99	1	2	1.2	0.99	4
KM	2	14_66	6	3.1	0.99	1	3	3.1	0.99	3
KM	2	14_66	7	3.1	0.99	1	3	3.1	0.99	3
KM	2	14_66	8	3.1	0.99	1	3	3.1	0.99	3
KM	2	14_66	9	5.7	0.99	1	2	1.2	0.99	4
KM	2	14_66	10	5.7	0.99	1	2	1.2	0.99	4
NS	1	14_66	1	5.7	0.99	1	2	1.2	0.99	4
NS	1	14_66	2	5.7	0.99	1	2	1.2	0.99	4
NS	1	14_66	3	5.7	0.99	1	2	1.2	0.99	4
NS	1	14_66	4	5.7	0.99	1	2	3.1	0.99	3
NS	1	14_66	5	5.7	0.99	1	2	3.1	0.99	3
NS	1	14_66	6	3.1	0.99	1	3	3.1	0.99	3
NS	1	14_66	7	3.1	0.99	1	3	3.1	0.99	3
NS	1	14_66	8	3.1	0.99	1	3	1.2	0.99	4
NS	1	14_66	9	5.7	0.99	1	2	3.1	0.99	3
NS	1	14_66	10	3.1	0.99	1	3	3.1	0.99	3
NS	2	14_66	1	1.2	0.99	1	4	1.2	0.99	4
NS	2	14_66	2	5.7	0.99	1	2	3.1	0.99	3
NS	2	14_66	3	3.1	0.99	1	3	3.1	0.99	3
NS	2	14_66	4	3.1	0.99	1	3	5.7	0.99	2
NS	2	14_66	5	3.1	0.99	1	3	3.1	0.99	3
NS	2	14_66	6	3.1	0.99	1	3	1.2	0.99	4
NS	2	14_66	7	3.1	0.99	1	3	1.2	0.99	4
NS	2	14_66	8	3.1	0.99	1	3	1.2	0.99	4
NS	2	14_66	9	1.2	0.99	1	4	1.2	0.99	4
NS	2	14_66	10	5.7	0.99	1	2	1.2	0.99	4
JVW	1	14_66	1	1.2	0.99	1	4	1.2	0.99	4
JVW	1	14_66	2	1.2	0.99	1	4	3.1	0.99	3
JVW	1	14_66	3	3.1	0.99	1	3	3.1	0.99	3
JVW	1	14_66	4	3.1	0.99	1	3	3.1	0.99	3
JVW	1	14_66	5	3.1	0.99	1	3	1.2	0.99	4
JVW	1	14_66	6	3.1	0.99	1	3	1.2	0.99	4
JVW	1	14_66	7	3.1	0.99	1	3	1.2	0.99	4
JVW	1	14_66	8	3.1	0.99	1	3	1.2	0.99	4
JVW	1	14_66	9	3.1	0.99	1	3	1.2	0.99	4
JVW	1	14_66	10	3.1	0.99	1	3	1.2	0.99	4
JVW	2	14_66	1	0	0.99		4	0	0.99	5
JVW	2	14_66	2	0	0.99		5	0	0.99	5
JVW	2	14_66	3	0	0.99		5	0	0.97	6
JVW	2	14_66	4	0	0.99		4	0	0.99	5
JVW	2	14_66	5	0	0.99		4	0	0.99	5
JVW	2	14_66	6	0	0.99		5	0	0.99	5
JVW	2	14_66	7	0	0.99		5	0	0.99	5
JVW	2	14_66	8	0	0.99		5	0	0.99	5
JVW	2	14_66	9	1.2	0.99	1	5	0	0.99	5
JVW	2	14_66	10	0	0.99		5	0	0.99	5
KM	1	0923	1	1.2	0.99	1	4	1.2	0.99	4
KM	1	0923	2	1.2	0.99	1	4	1.2	0.99	4
KM	1	0923	3	3.1	0.99	1	3	1.2	0.99	4
KM	1	0923	4	1.2	0.99	1	4	1.2	0.99	4
KM	1	0923	5	1.2	0.99	1	4	1.2	0.99	4
KM	1	0923	6	1.2	0.99	1	4	0	0.99	5
KM	1	0923	7	1.2	0.99	1	4	1.2	0.99	4
KM	1	0923	8	1.2	0.99	1	4	1.2	0.99	4
KM	1	0923	9	1.2	0.99	1	4	1.2	0.99	4
KM	1	0923	10	3.1	0.99	1	3	1.2	0.99	4
KM	2	0923	1	1.2	0.99	1	4	1.2	0.99	4
KM	2	0923	2	1.2	0.99	1	4	1.2	0.99	4
KM	2	0923	3	1.2	0.99	1	4	1.2	0.99	4
KM	2	0923	4	1.2	0.99	1	4	1.2	0.99	4
KM	2	0923	5	1.2	0.99	1	4	1.2	0.99	4
KM	2	0923	6	1.2	0.99	1	4	1.2	0.99	4
KM	2	0923	7	1.2	0.99	1	4	1.2	0.99	4
KM	2	0923	8	1.2	0.99	1	4	1.2	0.99	4
KM	2	0923	9	1.2	0.99	1	4	1.2	0.99	4
KM	2	0923	10	1.2	0.99	1	4	1.2	0.99	4
NS	1	0923	1	1.2	0.99	1	4	3.1	0.99	3
NS	1	0923	2	1.2	0.99	1	4	1.2	0.99	4
NS	1	0923	3	1.2	0.99	1	4	1.2	0.99	4
NS	1	0923	4	1.2	0.99	1	4	1.2	0.99	4
NS	1	0923	5	1.2	0.99	1	4	1.2	0.99	4
NS	1	0923	6	1.2	0.99	1	4	1.2	0.99	4
NS	1	0923	7	1.2	0.99	1	4	1.2	0.99	4
NS	1	0923	8	1.2	0.99	1	4	1.2	0.99	4
NS	1	0923	9	3.1	0.99	1	3	1.2	0.99	4
NS	1	0923	10	1.2	0.99	1	4	1.2	0.99	4
NS	2	0923	1	3.1	0.99	1	3	1.2	0.99	4
NS	2	0923	2	1.2	0.99	1	4	1.2	0.99	4
NS	2	0923	3	3.1	0.99	1	3	1.2	0.99	4
NS	2	0923	4	1.2	0.99	1	4	1.2	0.99	4
NS	2	0923	5	1.2	0.99	1	4	1.2	0.99	4
NS	2	0923	6	3.1	0.99	1	3	1.2	0.99	4
NS	2	0923	7	1.2	0.99	1	4	1.2	0.99	4
NS	2	0923	8	1.2	0.99	1	4	1.2	0.99	4
NS	2	0923	9	1.2	0.99	1	4	1.2	0.99	4
NS	2	0923	10	1.2	0.99	1	4	1.2	0.99	4
JVW	1	0923	1	1.2	0.99	1	4	1.2	0.99	4
JVW	1	0923	2	1.2	0.99	1	4	1.2	0.99	4
JVW	1	0923	3	1.2	0.99	1	4	1.2	0.99	4
JVW	1	0923	4	1.2	0.99	1	4	1.2	0.99	4
JVW	1	0923	5	1.2	0.99	1	4	1.2	0.99	4
JVW	1	0923	6	1.2	0.99	1	4	1.2	0.99	4
JVW	1	0923	7	1.2	0.99	1	4	1.2	0.99	4
JVW	1	0923	8	1.2	0.99	1	4	1.2	0.99	4
JVW	1	0923	9	1.2	0.99	1	4	1.2	0.99	4
JVW	1	0923	10	1.2	0.99	1	4	1.2	0.99	4
JVW	2	0923	1	1.2	0.99	1	4	0	0.99	5
JVW	2	0923	2	1.2	0.99	1	4	1.2	0.99	4
JVW	2	0923	3	1.2	0.99	1	4	1.2	0.99	4
JVW	2	0923	4	1.2	0.99	1	4	1.2	0.99	4
JVW	2	0923	5	1.2	0.99	1	4	1.2	0.99	4
JVW	2	0923	6	1.2	0.99	1	4	1.2	0.99	4
JVW	2	0923	7	1.2	0.99	1	4	1.2	0.99	4
JVW	2	0923	8	1.2	0.99	1	4	1.2	0.99	4
JVW	2	0923	9	1.2	0.99	1	4	1.2	0.99	4
JVW	2	0923	10	1.2	0.99	1	4	1.2	0.99	4
KM	1	0962	1	3.1	0.99	1	3	10.8	0.99	1
KM	1	0962	2	5.7	0.99	1	2	10.8	0.99	1
KM	1	0962	3	3.1	0.99	1	3	5.7	0.99	2
KM	1	0962	4	10.8	0.99	1	1	5.7	0.99	2
KM	1	0962	5	10.8	0.99	1	1	10.8	0.99	1
KM	1	0962	6	10.8	0.99	1	1	5.7	0.99	2
KM	1	0962	7	10.8	0.99	1	1	5.7	0.99	2
KM	1	0962	8	10.8	0.99	1	1	10.8	0.99	1
KM	1	0962	9	5.7	0.99	1	2	10.8	0.99	1
KM	1	0962	10	10.8	0.99	1	1	10.8	0.99	1
KM	2	0962	1	10.8	0.99	1	1	5.7	0.99	2
KM	2	0962	2	5.7	0.99	1	2	10.8	0.99	1
KM	2	0962	3	10.8	0.99	1	1	5.7	0.99	2
KM	2	0962	4	5.7	0.99	1	2	5.7	0.99	2
KM	2	0962	5	10.8	0.99	1	1	10.8	0.99	1
KM	2	0962	6	10.8	0.99	1	1	10.8	0.99	1
KM	2	0962	7	10.8	0.99	1	1	5.7	0.99	2
KM	2	0962	8	5.7	0.99	1	2	5.7	0.99	2
KM	2	0962	9	10.8	0.99	1	1	10.8	0.99	1
KM	2	0962	10	3.1	0.99	1	3	10.8	0.99	1
NS	1	0962	1	5.7	0.99	1	2	10.8	0.99	1
NS	1	0962	2	10.8	0.99	1	1	10.8	0.99	1
NS	1	0962	3	3.1	0.99	1	3	5.7	0.99	2
NS	1	0962	4	10.8	0.99	1	1	10.8	0.99	1
NS	1	0962	5	5.7	0.99	1	2	10.8	0.99	1
NS	1	0962	6	5.7	0.99	1	2	10.8	0.99	1
NS	1	0962	7	1.2	0.99	1	4	10.8	0.99	1
NS	1	0962	8	3.1	0.99	1	3	10.8	0.99	1
NS	1	0962	9	1.2	0.99	1	4	10.8	0.99	1
NS	1	0962	10	5.7	0.99	1	2	5.7	0.99	1
NS	2	0962	1	10.8	0.99	1	1	5.7	0.99	2
NS	2	0962	2	10.8	0.99	1	1	10.8	0.99	2
NS	2	0962	3	10.8	0.99	1	1	10.8	0.99	1
NS	2	0962	4	5.7	0.99	1	2	10.8	0.99	1
NS	2	0962	5	10.8	0.99	1	1	10.8	0.99	1
NS	2	0962	6	10.8	0.99	1	1	3.1	0.99	3
NS	2	0962	7	10.8	0.99	1	1	5.7	0.99	2
NS	2	0962	8	5.7	0.99	1	2	5.7	0.99	2
NS	2	0962	9	10.8	0.99	1	1	5.7	0.99	2
NS	2	0962	10	10.8	0.99	1	1	10.8	0.99	1
JVW	1	0962	1	5.7	0.99	1	2	5.7	0.99	2
JVW	1	0962	2	5.7	0.99	1	2	5.7	0.99	2
JVW	1	0962	3	5.7	0.99	1	2	5.7	0.99	2
JVW	1	0962	4	5.7	0.99	1	2	5.7	0.99	2
JVW	1	0962	5	5.7	0.99	1	2	5.7	0.99	2
JVW	1	0962	6	5.7	0.99	1	2	5.7	0.99	2
JVW	1	0962	7	5.7	0.99	1	2	5.7	0.99	2
JVW	1	0962	8	5.7	0.99	1	2	5.7	0.99	2
JVW	1	0962	9	5.7	0.99	1	2	10.8	0.99	1
JVW	1	0962	10	10.8	0.99	1	1	5.7	0.99	2
JVW	2	0962	1	5.7	0.99	1	2	5.7	0.99	2
JVW	2	0962	2	5.7	0.99	1	2	5.7	0.99	2
JVW	2	0962	3	5.7	0.99	1	2	5.7	0.99	2
JVW	2	0962	4	5.7	0.99	1	2	5.7	0.99	2
JVW	2	0962	5	5.7	0.99	1	2	5.7	0.99	2
JVW	2	0962	6	5.7	0.99	1	2	5.7	0.99	2
JVW	2	0962	7	5.7	0.99	1	2	5.7	0.99	2
JVW	2	0962	8	5.7	0.99	1	2	5.7	0.99	2
JVW	2	0962	9	5.7	0.99	1	2	5.7	0.99	2
JVW	2	0962	10	5.7	0.99	1	2	5.7	0.99	2
KM	1	2013065	1	3.1	0.99	1	3	1.2	0.99	4
KM	1	2013065	2	3.1	0.99	1	3	1.2	0.99	4
KM	1	2013065	3	1.2	0.99	1	4	1.2	0.99	4
KM	1	2013065	4	0	0.99	2	5	1.2	0.99	4
KM	1	2013065	5	0	0.99	2	5	1.2	0.99	4
KM	1	2013065	6	1.2	0.99	1	4	1.2	0.99	4
KM	1	2013065	7	1.2	0.99	1	4	1.2	0.99	4
KM	1	2013065	8	1.2	0.99	1	4	1.2	0.99	4
KM	1	2013065	9	1.2	0.99	1	4	0	0.99	5
KM	1	2013065	10	1.2	0.99	1	4	0	0.99	5
KM	2	2013065	1	1.2	0.99	1	4	1.2	0.99	4
KM	2	2013065	2	3.1	0.99	1	3	1.2	0.99	4
KM	2	2013065	3	1.2	0.99	1	4	1.2	0.99	4
KM	2	2013065	4	3.1	0.99	1	3	1.2	0.99	4
KM	2	2013065	5	1.2	0.99	1	4	1.2	0.99	4
KM	2	2013065	6	0	0.99	1	5	0	0.99	5
KM	2	2013065	7	1.2	0.99	1	4	1.2	0.99	4
KM	2	2013065	8	1.2	0.99	1	4	0	0.99	5
KM	2	2013065	9	1.2	0.99	1	4	0	0.99	5
KM	2	2013065	10	1.2	0.99	1	4	1.2	0.99	4
NS	1	2013065	1	3.1	0.99	1	3	1.2	0.99	4
NS	1	2013065	2	5.7	0.99	1	2	1.2	0.99	4
NS	1	2013065	3	3.1	0.99	1	3	1.2	0.99	4
NS	1	2013065	4	1.2	0.99	1	4	1.2	0.99	4
NS	1	2013065	5	3.1	0.99	1	3	1.2	0.99	4
NS	1	2013065	6	3.1	0.99	1	3	1.2	0.99	4
NS	1	2013065	7	3.1	0.99	1	3	1.2	0.99	4
NS	1	2013065	8	1.2	0.99	1	4	1.2	0.99	4
NS	1	2013065	9	3.1	0.99	1	3	1.2	0.99	4
NS	1	2013065	10	3.1	0.99	1	3	1.2	0.99	4
NS	2	2013065	1	0	0.99	1	5	1.2	0.99	4
NS	2	2013065	2	0	0.99	2	5	1.2	0.99	4
NS	2	2013065	3	1.2	0.99	1	4	1.2	0.99	4
NS	2	2013065	4	1.2	0.99	1	4	1.2	0.99	4
NS	2	2013065	5	1.2	0.99	1	4	1.2	0.99	4
NS	2	2013065	6	1.2	0.99	1	4	1.2	0.99	4
NS	2	2013065	7	3.1	0.99	1	3	1.2	0.99	4
NS	2	2013065	8	1.2	0.99	1	4	1.2	0.99	4
NS	2	2013065	9	1.2	0.99	1	4
NS	2	2013065	10	1.2	0.99	1	4
JVW	1	2013065	1	1.2	0.99	1	4	1.2	0.99	4
JVW	1	2013065	2	1.2	0.99	1	4	1.2	0.99	4
JVW	1	2013065	3	1.2	0.99	1	4	1.2	0.99	4
JVW	1	2013065	4	3.1	0.99	1	3	1.2	0.99	4
JVW	1	2013065	5	3.1	0.99	1	3	1.2	0.99	4
JVW	1	2013065	6	1.2	0.99	1	4	1.2	0.99	4
JVW	1	2013065	7	1.2	0.99	1	4	0	0.99	5
JVW	1	2013065	8	3.1	0.99	1	3	0	0.99	5
JVW	1	2013065	9	1.2	0.99	1	4
JVW	1	2013065	10	0	0.99		5
JVW	2	2013065	1	0	0.99		5	0	0.99	5
JVW	2	2013065	2	0	0.99		5	0	0.99	5
JVW	2	2013065	3	1.2	0.99	1	4	1.2	0.99	4
JVW	2	2013065	4	1.2	0.99	2	4	1.2	0.99	4
JVW	2	2013065	5	1.2	0.99	3	4	1.2	0.99	4
JVW	2	2013065	6	1.2	0.99	4	4	1.2	0.99	4
JVW	2	2013065	7	1.2	0.99	5	4	1.2	0.99	4
JVW	2	2013065	8	1.2	0.99	6	4
KM	1	0965	1	1.2	0.99	1	4	10.8	0.99	1
KM	1	0965	2	1.2	0.99	1	4	1.2	0.99	4
KM	1	0965	3	1.2	0.99	1	4	1.2	0.99	4
KM	1	0965	4	1.2	0.99	1	4	0	0.99	5
KM	1	0965	5	0	0.99	2	5	3.1	0.99	3
KM	1	0965	6	0	0.99	1	5	1.2	0.99	4
KM	1	0965	7	1.2	0.99	1	4	1.2	0.99	4
KM	1	0965	8	1.2	0.99	1	4	1.2	0.99	4
KM	1	0965	9	1.2	0.99	1	4	1.2	0.99	4
KM	1	0965	10	3.1	0.99	1	3	1.2	0.99	4
KM	2	0965	1	1.2	0.99	1	4	1.2	0.99	4
KM	2	0965	2	1.2	0.99	1	4	1.2	0.99	4
KM	2	0965	3	1.2	0.99	1	4	1.2	0.99	4
KM	2	0965	4	1.2	0.99	1	4	1.2	0.99	4
KM	2	0965	5	3.1	0.99	1	3	1.2	0.99	4
KM	2	0965	6	1.2	0.99	1	4	1.2	0.99	4
KM	2	0965	7	1.2	0.99	1	4	1.2	0.99	4
KM	2	0965	8	3.1	0.99	1	3	1.2	0.99	4
KM	2	0965	9	1.2	0.99	1	4	1.2	0.99	4
KM	2	0965	10	1.2	0.99	1	4	3.1	0.99	3
NS	1	0965	1	3.1	0.99	1	3	1.2	0.99	4
NS	1	0965	2	3.1	0.99	1	3	1.2	0.99	4
NS	1	0965	3	1.2	0.99	1	4	1.2	0.99	4
NS	1	0965	4	1.2	0.99	1	4	3.1	0.99	3
NS	1	0965	5	1.2	0.99	1	4	3.1	0.99	3
NS	1	0965	6	3.1	0.99	1	3	1.2	0.99	4
NS	1	0965	7	1.2	0.99	1	4	1.2	0.99	4
NS	1	0965	8	1.2	0.99	1	4	1.2	0.99	4
NS	1	0965	9	3.1	0.99	1	3	1.2	0.99	4
NS	1	0965	10	1.2	0.99	1	4	1.2	0.99	4
NS	2	0965	1	3.1	0.99	1	3	1.2	0.99	4
NS	2	0965	2	3.1	0.99	1	3	1.2	0.99	4
NS	2	0965	3	1.2	0.99	1	4	1.2	0.99	4
NS	2	0965	4	1.2	0.99	1	4	1.2	0.99	4
NS	2	0965	5	1.2	0.99	1	4	1.2	0.99	4
NS	2	0965	6	1.2	0.99	1	4	1.2	0.99	4
NS	2	0965	7	1.2	0.99	1	4	1.2	0.99	4
NS	2	0965	8	1.2	0.99	1	4	1.2	0.99	4
NS	2	0965	9	1.2	0.99	1	4	1.2	0.99	4
NS	2	0965	10	1.2	0.99	1	4	1.2	0.99	4
JVW	1	0965	1	1.2	0.99	1	4	1.2	0.99	4
JVW	1	0965	2	1.2	0.99	1	4	1.2	0.99	4
JVW	1	0965	3	0	0.99		5	1.2	0.99	4
JVW	1	0965	4	1.2	0.99	1	4	1.2	0.99	4
JVW	1	0965	5	1.2	0.99	1	4	0	0.99	5
JVW	1	0965	6	1.2	0.99	1	4	1.2	0.99	4
JVW	1	0965	7	1.2	0.99	1	4	0	0.99	5
JVW	1	0965	8	1.2	0.99	1	4	0	0.99	5
JVW	1	0965	9	1.2	0.99	1	4	0	0.99	5
JVW	1	0965	10	1.2	0.99	1	4	0	0.99	5
JVW	2	0965	1	0	0.99		5	0	0.99	5
JVW	2	0965	2	0	0.99		5	0	0.99	5
JVW	2	0965	3	1.2	0.99	1	4	1.2	0.99	4
JVW	2	0965	4	1.2	0.99	1	4	1.2	0.99	4
JVW	2	0965	5	1.2	0.99	1	4	1.2	0.99	4
JVW	2	0965	6	1.2	0.99	1	4	1.2	0.99	4
JVW	2	0965	7	1.2	0.99	1	4	1.2	0.99	4
JVW	2	0965	8	1.2	0.99	1	4	1.2	0.99	4
JVW	2	0965	9	0	0.99		5	0	0.99	5
JVW	2	0965	10	0	0.99		5	1.2	0.99	4
KM	1	0963	1	3.1	0.99	1	3	1.2	0.99	4
KM	1	0963	2	3.1	0.99	1	3	1.2	0.99	4
KM	1	0963	3	3.1	0.99	1	3	3.1	0.99	3
KM	1	0963	4	3.1	0.99	1	3	1.2	0.99	4
KM	1	0963	5	3.1	0.99	1	3	3.1	0.99	3
KM	1	0963	6	3.1	0.99	1	3	10.8	0.99	1
KM	1	0963	7	3.1	0.99	1	3	5.7	0.99	2
KM	1	0963	8	3.1	0.99	1	3	3.1	0.99	3
KM	1	0963	9	3.1	0.99	1	3	3.1	0.99	3
KM	1	0963	10	3.1	0.99	1	3	5.7	0.99	2
KM	2	0963	1	3.1	0.99	1	3	3.1	0.99	3
KM	2	0963	2	1.2	0.99	1	4	3.1	0.99	3
KM	2	0963	3	5.7	0.99	1	2	1.2	0.99	4
KM	2	0963	4	5.7	0.99	1	2	3.1	0.99	3
KM	2	0963	5	1.2	0.99	1	4	3.1	0.99	3
KM	2	0963	6	1.2	0.99	1	4	1.2	0.99	4
KM	2	0963	7	3.1	0.99	1	3	3.1	0.99	3
KM	2	0963	8	1.2	0.99	1	4	1.2	0.99	4
KM	2	0963	9	3.1	0.99	1	3	3.1	0.99	3
KM	2	0963	10	3.1	0.99	1	3	3.1	0.99	3
NS	1	0963	1	3.1	0.99	1	3	3.1	0.99	3
NS	1	0963	2	5.7	0.99	1	2	3.1	0.99	3
NS	1	0963	3	5.7	0.99	1	2	5.7	0.99	2
NS	1	0963	4	5.7	0.99	1	2	3.1	0.99	3
NS	1	0963	5	3.1	0.99	1	3	3.1	0.99	3
NS	1	0963	6	3.1	0.99	1	3	3.1	0.99	3
NS	1	0963	7	3.1	0.99	1	3	3.1	0.99	3
NS	1	0963	8	3.1	0.99	1	3	3.1	0.99	3
NS	1	0963	9	5.7	0.99	1	2	3.1	0.99	3
NS	1	0963	10	3.1	0.99	1	3	3.1	0.99	3
NS	2	0963	1	5.7	0.99	1	2	3.1	0.99	3
NS	2	0963	2	3.1	0.99	1	3	3.1	0.99	3
NS	2	0963	3	3.1	0.99	1	3	1.2	0.99	4
NS	2	0963	4	5.7	0.99	1	2	1.2	0.99	4
NS	2	0963	5	3.1	0.99	1	3	1.2	0.99	4
NS	2	0963	6	3.1	0.99	1	3	1.2	0.99	4
NS	2	0963	7	3.1	0.99	1	3	3.1	0.99	3
NS	2	0963	8	3.1	0.99	1	3	3.1	0.99	3
NS	2	0963	9	3.1	0.99	1	3	3.1	0.99	3
NS	2	0963	10	3.1	0.99	1	3	3.1	0.99	3
JVW	1	0963	1	1.2	0.99	1	4	5.7	0.99	2
JVW	1	0963	2	3.1	0.99	1	3	3.1	0.99	3
JVW	1	0963	3	3.1	0.99	1	3	1.2	0.99	4
JVW	1	0963	4	1.2	0.99	1	4	3.1	0.99	3
JVW	1	0963	5	3.1	0.99	1	3	3.1	0.99	3
JVW	1	0963	6	3.1	0.99	1	3	3.1	0.99	3
JVW	1	0963	7	3.1	0.99	1	3	3.1	0.99	3
JVW	1	0963	8	3.1	0.99	1	3	1.2	0.99	4
JVW	1	0963	9	5.7	0.99	1	2	3.1	0.99	3
JVW	1	0963	10	3.1	0.99	1	3	3.1	0.99	3
JVW	2	0963	1	3.1	0.99	1	3	3.1	0.99	3
JVW	2	0963	2	3.1	0.99	1	3	1.2	0.99	4
JVW	2	0963	3	3.1	0.99	1	3	1.2	0.99	4
JVW	2	0963	4	3.1	0.99	1	3	3.1	0.99	3
JVW	2	0963	5	3.1	0.99	1	3	3.1	0.99	3
JVW	2	0963	6	3.1	0.99	1	3	3.1	0.99	3
JVW	2	0963	7	3.1	0.99	1	3	3.1	0.99	3
JVW	2	0963	8	3.1	0.99	1	3	3.1	0.99	3
JVW	2	0963	9	1.2	0.99	1	4	3.1	0.99	3
JVW	2	0963	10	3.1	0.99	1	3	3.1	0.99	3
KM	1	14_37	1	5.7	0.99	1	2	10.8	0.99	1
KM	1	14_37	2	10.8	0.99	1	1	5.7	0.99	2
KM	1	14_37	3	10.8	0.99	1	1	10.8	0.99	1
KM	1	14_37	4	3.1	0.99	1	3	10.8	0.99	1
KM	1	14_37	5	3.1	0.99	1	3	3.1	0.99	3
KM	1	14_37	6	5.7	0.99	1	2	5.7	0.99	2
KM	1	14_37	7	5.7	0.99	1	2	5.7	0.99	2
KM	1	14_37	8	5.7	0.99	1	2	5.7	0.99	2
KM	1	14_37	9	5.7	0.99	1	2	3.1	0.99	3
KM	1	14_37	10	5.7	0.99	1	2	5.7	0.99	2
KM	2	14_37	1	1.2	0.99	1	4	3.1	0.99	3
KM	2	14_37	2	3.1	0.99	1	3	3.1	0.99	3
KM	2	14_37	3	5.7	0.99	1	2	5.7	0.99	2
KM	2	14_37	4	10.8	0.99	1	1	5.7	0.99	2
KM	2	14_37	5	5.7	0.99	1	2	5.7	0.99	2
KM	2	14_37	6	5.7	0.99	1	2	10.8	0.99	1
KM	2	14_37	7	5.7	0.99	1	2	10.8	0.99	1
KM	2	14_37	8	3.1	0.99	1	3	3.1	0.99	3
KM	2	14_37	9	3.1	0.99	1	3	10.8	0.99	1
KM	2	14_37	10	3.1	0.99	1	3	3.1	0.99	3
NS	1	14_37	1	5.7	0.99	1	2	5.7	0.99	2
NS	1	14_37	2	5.7	0.99	1	2	5.7	0.99	2
NS	1	14_37	3	5.7	0.99	1	2	5.7	0.99	2
NS	1	14_37	4	5.7	0.99	1	2	5.7	0.99	2
NS	1	14_37	5	5.7	0.99	1	2	5.7	0.99	2
NS	1	14_37	6	5.7	0.99	1	2	5.7	0.99	2
NS	1	14_37	7	10.8	0.99	1	1	5.7	0.99	2
NS	1	14_37	8	5.7	0.99	1	2	5.7	0.99	2
NS	1	14_37	9	5.7	0.99	1	2	5.7	0.99	2
NS	1	14_37	10	5.7	0.99	1	2	5.7	0.99	2
NS	2	14_37	1	5.7	0.99	1	2	3.1	0.99	3
NS	2	14_37	2	5.7	0.99	1	2	3.1	0.99	3
NS	2	14_37	3	3.1	0.99	1	3	3.1	0.99	3
NS	2	14_37	4	3.1	0.99	1	3	3.1	0.99	3
NS	2	14_37	5	3.1	0.99	1	3	3.1	0.99	3
NS	2	14_37	6	5.7	0.99	1	2	3.1	0.99	3
NS	2	14_37	7	5.7	0.99	1	2	3.1	0.99	3
NS	2	14_37	8	3.1	0.99	1	3	3.1	0.99	3
NS	2	14_37	9	3.1	0.99	1	3	1.2	0.99	4
NS	2	14_37	10	5.7	0.99	1	2	3.1	0.99	3
JVW	1	14_37	1	5.7	0.99	1	2	3.1	0.99	3
JVW	1	14_37	2	5.7	0.99	1	2	3.1	0.99	3
JVW	1	14_37	3	5.7	0.99	1	2	3.1	0.99	3
JVW	1	14_37	4	5.7	0.99	1	2	3.1	0.99	3
JVW	1	14_37	5	5.7	0.99	1	2	3.1	0.99	3
JVW	1	14_37	6	3.1	0.99	1	3	3.1	0.99	3
JVW	1	14_37	7	5.7	0.99	1	2	3.1	0.99	3
JVW	1	14_37	8	1.2	0.99	1	4	3.1	0.99	3
JVW	1	14_37	9	3.1	0.99	1	3	3.1	0.99	3
JVW	1	14_37	10	5.7	0.99	1	2	3.1	0.99	3
JVW	2	14_37	1	3.1	0.99	1	3	5.7	0.99	2
JVW	2	14_37	2	3.1	0.99	1	3	1.2	0.99	4
JVW	2	14_37	3	3.1	0.99	1	3	1.2	0.99	4
JVW	2	14_37	4	3.1	0.99	1	3	1.2	0.99	4
JVW	2	14_37	5	3.1	0.99	1	3	1.2	0.99	4
JVW	2	14_37	6	3.1	0.99	1	3	1.2	0.99	4
JVW	2	14_37	7	3.1	0.99	1	3	3.1	0.99	3
JVW	2	14_37	8	3.1	0.99	1	3	1.2	0.99	4
JVW	2	14_37	9	3.1	0.99	1	3	3.1	0.99	3
JVW	2	14_37	10	3.1	0.99	1	3	3.1	0.99	3
KM	1	14_10	1	0	0.97	4	7	0	0.97	6
KM	1	14_10	2	0	0.97	5	7	0	0.97	6
KM	1	14_10	3	0	0.97	6	8	0	0.97	6
KM	1	14_10	4	0	0.97	6	8	0	0.97	6
KM	1	14_10	5	0	0.97	4	7	0	0.97	6
KM	1	14_10	6	0	0.97	8	8	0	0.97	6
KM	1	14_10	7	0	0.97	6	8	0	0.97	6
KM	1	14_10	8	0	0.97	5	7	0	0.97	6
KM	1	14_10	9	0	0.97	6	8	0	0.97	6
KM	1	14_10	10	0	0.97	6	8	0	0.97	6
KM	2	14_10	1	0	0.99	4	6	0	0.97	6
KM	2	14_10	2	0	0.97	6	8	0	0.97	6
KM	2	14_10	3	0	0.97	6	8	0	0.97	6
KM	2	14_10	4	0	0.97	6	8	0	0.97	6
KM	2	14_10	5	0	0.97	4	7	0	0.97	6
KM	2	14_10	6	0	0.99	4	6	0	0.97	6
KM	2	14_10	7	0	0.97	8	8	0	0.97	6
KM	2	14_10	8	0	0.99	5	6	0	0.97	6
KM	2	14_10	9	0	0.97	4	7	0	0.97	6
KM	2	14_10	10	0	0.97	4	7	0	0.97	6
NS	1	14_10	1	0	0.99	3	5	0	0.97	6
NS	1	14_10	2	0	0.97	6	8	0	0.97	6
NS	1	14_10	3	0	0.97	3	7	0	0.97	6
NS	1	14_10	4	0	0.97	3	7	0	0.97	6
NS	1	14_10	5	0	0.97	3	7	0	0.97	6
NS	1	14_10	6	0	0.97	6	8	0	0.97	6
NS	1	14_10	7	0	0.97	3	7	0	0.97	6
NS	1	14_10	8	0	0.97	6	8	0	0.97	6
NS	1	14_10	9	0	0.97	6	8	0	0.97	6
NS	1	14_10	10	0	0.97	5	7	0	0.97	6
NS	1	14_10	11	0	0.97	6	8
NS	1	14_10	12	0	0.97	5	7
NS	1	14_10	13	0	0.97	3	8
NS	1	14_10	14	0	0.97	5	5
NS	1	14_10	15	0	0.99	3	7
NS	2	14_10	1	0	0.97	3	6	0	0.97	6
NS	2	14_10	2	0	0.99	5	5	0	0.97	6
NS	2	14_10	3	0	0.99	3	5	0	0.97	6
NS	2	14_10	4	0	0.99	3	7	0	0.97	6
NS	2	14_10	5	0	0.97	3	6	0	0.97	6
NS	2	14_10	6	0	0.99	5	7	0	0.97	6
NS	2	14_10	7	0	0.97	4	7	0	0.97	6
NS	2	14_10	8	0	0.97	3	7	0	0.97	6
NS	2	14_10	9	0	0.97	3	8	0	0.97	6
NS	2	14_10	10	0	0.97	6	7	0	0.97	6
NS	2	14_10	11	0	0.97	5	7
JVW	1	14_10	1	0	0.97		6	0	0.97	6
JVW	1	14_10	2	0	0.99		7	0	0.97	6
JVW	1	14_10	3	0	0.97		7	0	0.97	6
JVW	1	14_10	4	0	0.97		7	0	0.97	6
JVW	1	14_10	5	0	0.97		7	0	0.97	6
JVW	1	14_10	6	0	0.97		6	0	0.97	6
JVW	1	14_10	7	0	0.99		6	0	0.97	6
JVW	1	14_10	8	0	0.99		7	0	0.97	6
JVW	1	14_10	9	0	0.97		7	0	0.97	6
JVW	1	14_10	10	0	0.97		7	0	0.97	6
JVW	2	14_10	1	0	0.97		8	0	0.97	6
JVW	2	14_10	2	0	0.97		7	0	0.97	6
JVW	2	14_10	3	0	0.97		7	0	0.97	6
JVW	2	14_10	4	0	0.97			0	0.97	6
JVW	2	14_10	5					0	0.97	6
JVW	2	14_10	6					0	0.97	6
JVW	2	14_10	7					0	0.97	6
KM	1	0915	1	0	0.99	3	5	0	0.97	6
KM	1	0915	2	0	0.99	5	6	0	0.97	6
KM	1	0915	3	0	0.99	3	5	0	0.97	6
KM	1	0915	4	0	0.99	3	5	0	0.97	6
KM	1	0915	5	0	0.99	4	6	0	0.97	6
KM	1	0915	6	0	0.97	3	7	0	0.97	6
KM	1	0915	7	0	0.99	5	6	0	0.97	6
KM	1	0915	8	0	0.97	4	7	0	0.97	6
KM	1	0915	9	0	0.99	3	5	0	0.97	6
KM	1	0915	10	0	0.99	5	6	0	0.97	6
KM	2	0915	1	0	0.97	5	7	0	0.97	6
KM	2	0915	2	0	0.97	8	8	0	0.97	6
KM	2	0915	3	0	0.99	6	6	0	0.97	6
KM	2	0915	4	0	0.99	6	7	0	0.97	6
KM	2	0915	5	0	0.97	3	6	0	0.97	6
KM	2	0915	6	0	0.99	4	7	0	0.97	6
KM	2	0915	7	0	0.97	5	6	0	0.97	6
KM	2	0915	8	0	0.99	5	7	0	0.97	6
KM	2	0915	9	0	0.97	5	6	0	0.97	6
KM	2	0915	10	0	0.99	4	6	0	0.97	6
KM	2	0915	11	0	0.99	4
NS	1	0915	1	0	0.99	4	6	0	0.97	6
NS	1	0915	2	0	0.99	2	5	0	0.97	6
NS	1	0915	3	0	0.99	4	6	0	0.97	6
NS	1	0915	4	0	0.99	5	6	0	0.97	6
NS	1	0915	5	0	0.99	4	6	0	0.97	6
NS	1	0915	6	0	0.99	4	6	0	0.97	6
NS	1	0915	7	0	0.99	4	5	0	0.97	6
NS	1	0915	8	0	0.99	3	5	0	0.97	6
NS	1	0915	9	0	0.99	3	5	0	0.97	6
NS	1	0915	10	0	0.99	3	5	0	0.97	6
NS	1	0915	11	0	0.99	3	8
NS	2	0915	1	0	0.97	8	8	0	0.97	6
NS	2	0915	2	0	0.97	7	8	0	0.97	6
NS	2	0915	3	0	0.97	6	8	0	0.97	6
NS	2	0915	4	0	0.97	4	8	0	0.97	6
NS	2	0915	5	0	0.97	8	8	0	0.97	6
NS	2	0915	6	0	0.97	8	8	0	0.97	6
NS	2	0915	7	0	0.97	8	8	0	0.97	6
NS	2	0915	8	0	0.97	8	8	0	0.97	6
NS	2	0915	9	0	0.97	6	8	0	0.97	6
NS	2	0915	10	0	0.97	7	8	0	0.97	6
JVW	1	0915	1	0	0.97		8	0	0.97	6
JVW	1	0915	2	0	0.97		8	0	0.97	6
JVW	1	0915	3	0	0.97		8	0	0.97	6
JVW	1	0915	4	0	0.97		8	0	0.97	6
JVW	1	0915	5	0	0.97		8	0	0.97	6
JVW	1	0915	6	0	0.97		8	0	0.97	6
JVW	1	0915	7	0	0.97		8	0	0.97	6
JVW	1	0915	8	0	0.97		8	0	0.97	6
JVW	1	0915	9	0	0.97		8	0	0.97	6
JVW	1	0915	10	0	0.97		8	0	0.97	6
JVW	2	0915	1	0	0.97		8	0	0.97	6
JVW	2	0915	2	0	0.97		8	0	0.97	6
JVW	2	0915	3	0	0.97		8	0	0.97	6
JVW	2	0915	4	0	0.97		8	0	0.97	6
JVW	2	0915	5	0	0.97		8	0	0.97	6
JVW	2	0915	6	0	0.97		8	0	0.97	6
JVW	2	0915	7	0	0.97		8	0	0.97	6
JVW	2	0915	8	0	0.97		8	0	0.97	6
JVW	2	0915	9	0	0.97		8	0	0.97	6
JVW	2	0915	10	0	0.97		8	0	0.97	6
KM	1	14_42	1	0	0.99	4	6	0	0.97	6
KM	1	14_42	2	0	0.99	4	6	0	0.97	6
KM	1	14_42	3	0	0.99	5	6	0	0.97	6
KM	1	14_42	4	0	0.99	3	5	0	0.97	6
KM	1	14_42	5	0	0.99	3	5	0	0.97	6
KM	1	14_42	6	0	0.99	3	5	0	0.97	6
KM	1	14_42	7	0	0.99	4	6	0	0.97	6
KM	1	14_42	8	0	0.99	3	5	0	0.97	6
KM	1	14_42	9	0	0.99	4	6	0	0.97	6
KM	1	14_42	10	0	0.99	4	6	0	0.97	6
KM	2	14_42	1	0	0.97	7	8	0	0.97	6
KM	2	14_42	2	0	0.99	5	6	0	0.97	6
KM	2	14_42	3	0	0.99	5	6	0	0.97	6
KM	2	14_42	4	0	0.97	3	7	0	0.97	6
KM	2	14_42	5	0	0.97	5	7	0	0.99	5
KM	2	14_42	6	0	0.97	4	7	0	0.97	6
KM	2	14_42	7	0	0.97	6	8	0	0.97	6
KM	2	14_42	8	0	0.97	5	7	0	0.97	6
KM	2	14_42	9	0	0.97	4	7	0	0.97	6
KM	2	14_42	10	0	0.99	6	6	0	0.97	6
NS	1	14_42	1	0	0.99	3	5	0	0.97	6
NS	1	14_42	2	0	0.99	3	5	0	0.97	6
NS	1	14_42	3	0	0.99	3	5	0	0.97	6
NS	1	14_42	4	0	0.99	4	6	0	0.97	6
NS	1	14_42	5	0	0.99	3	5	0	0.99	5
NS	1	14_42	6	0	0.99	3	5	0	0.99	5
NS	2	14_42	1	0	0.99	3	5	0	0.97	6
NS	2	14_42	2	0	0.97	3	7	0	0.97	6
NS	2	14_42	3	0	0.99	5	6	0	0.97	6
NS	2	14_42	4	0	0.97	3	7	0	0.97	6
NS	2	14_42	5	0	0.97	4	7	0	0.97	6
NS	2	14_42	6	0	0.97	4	7	0	0.97	6
NS	2	14_42	7	0	0.99	5	6	0	0.97	6
NS	2	14_42	8	0	0.99	3	5	0	0.97	6
NS	2	14_42	9	0	0.97	3	7	0	0.97	6
NS	2	14_42	10	0	0.97	5	7	0	0.97	6
NS	2	14_42	11					0	0.97	6
NS	2	14_42	12					0	0.97	6
NS	2	14_42	13					0	0.97	6
NS	2	14_42	14					0	0.97	6
JVW	1	14_42	1	0	0.97		7	0	0.97	6
JVW	1	14_42	2	0	0.97		6	0	0.97	6
JVW	1	14_42	3	0	0.97		7	0	0.97	6
JVW	1	14_42	4	0	0.97		7	0	0.97	6
JVW	1	14_42	5	0	0.97		7	0	0.97	6
JVW	1	14_42	6	0	0.97		7	0	0.97	6
JVW	1	14_42	7	0	0.97		7	0	0.97	6
JVW	1	14_42	8	0	0.97		7	0	0.97	6
JVW	1	14_42	9	0	0.97		7	0	0.97	6
JVW	1	14_42	10	0	0.97		7	0	0.97	6
JVW	2	14_42	1	0	0.97		7	0	0.97	6
JVW	2	14_42	2	0	0.97		7	0	0.97	6
JVW	2	14_42	3	0	0.97		7	0	0.97	6
JVW	2	14_42	4	0	0.97		7	0	0.97	6
JVW	2	14_42	5	0	0.97		8	0	0.97	6
JVW	2	14_42	6	0	0.97		7	0	0.97	6
JVW	2	14_42	7	0	0.97		7	0	0.97	6
JVW	2	14_42	8	0	0.97		7	0	0.97	6
JVW	2	14_42	9	0	0.97		8	0	0.97	6
JVW	2	14_42	10	0	0.97		8	0	0.97	6
KM	1	0936	1	0	0.99	5	6	0	0.99	5
KM	1	0936	2	0	0.99	6	6	0	0.97	6
KM	1	0936	3	0	0.99	4	6	0	0.99	5
KM	1	0936	4	0	0.99	5	6	0	0.97	6
KM	1	0936	5	0	0.97	3	7	0	0.99	5
KM	1	0936	6	0	0.99	6	6	0	0.99	5
KM	1	0936	7	0	0.99	3	6	0	0.99	5
KM	1	0936	8	0	0.99	4	6	0	0.99	5
KM	1	0936	9	0	0.99	5	6	0	0.99	5
KM	1	0936	10	0	0.99	3	6	0	0.99	5
KM	2	0936	1	0	0.99	3	5	0	0.99	6
KM	2	0936	2	0	0.99	3	7	0	0.99	5
KM	2	0936	3	0	0.99	4	6	0	0.99	5
KM	2	0936	4	0	0.99	4	6	0	0.99	5
KM	2	0936	5	0	0.99	2	5	0	0.99	5
KM	2	0936	6	0	0.99	5	6	0	0.99	5
KM	2	0936	7	0	0.99	4	6	0	0.97	6
KM	2	0936	8	0	0.99	4	6	0	0.99	5
KM	2	0936	9	0	0.99	5	6	0	0.99	5
KM	2	0936	10	0	0.99	6	6	0	0.99	5
NS	1	0936	1	0	0.99	2	5	0	0.97	6
NS	1	0936	2	0	0.99	4	6	0	0.99	5
NS	1	0936	3	0	0.99	4	6	0	0.99	5
NS	1	0936	4	0	0.99	2	5	0	0.99	5
NS	1	0936	5	0	0.97	3	7	0	0.97	6
NS	1	0936	6	0	0.99	5	6	0	0.97	6
NS	1	0936	7	0	0.99	4	6	0	0.99	5
NS	1	0936	8	0	0.99	3	5	0	0.97	6
NS	1	0936	9	0	0.99	2	5	0	0.97	6
NS	1	0936	10	0	0.99	4	6	0	0.99	5
NS	2	0936	1	0	0.99	4	6	0	0.97	6
NS	2	0936	2	0	0.97	3	7	0	0.99	5
NS	2	0936	3	0	0.99	3	5	0	0.99	5
NS	2	0936	4	0	0.99	4	5	0	0.97	6
NS	2	0936	5	0	0.97	4	7	0	0.99	5
NS	2	0936	6	0	0.99	4	6	0	0.97	6
NS	2	0936	7	0	0.97	3	7	0	0.99	5
NS	2	0936	8	0	0.99	5	6	0	0.97	6
NS	2	0936	9	0	0.99	4	6	0	0.97	6
NS	2	0936	10	0	0.97	4	7	0	0.99	5
NS	2	0936	11	0	0.99	4	6
NS	2	0936	12	0	0.97	4	7
NS	2	0936	13	0	0.99	4	6
NS	2	0936	14	0	0.99	5	6
NS	2	0936	15	0	0.97	5	7
JVW	1	0936	1	0	0.97		5	0	0.97	6
JVW	1	0936	2	0	0.97		5	0	0.97	6
JVW	1	0936	3	0	0.97		7	0	0.99	5
JVW	1	0936	4	0	0.97		7	0	0.99	5
JVW	1	0936	5	0	0.97		7	0	0.99	5
JVW	1	0936	6	0	0.97		7	0	0.99	5
JVW	1	0936	7	0	0.97		7	0	0.99	5
JVW	1	0936	8	0	0.97		7	0	0.99	5
JVW	1	0936	9	0	0.97		7	0	0.97	6
JVW	1	0936	10	0	0.97		7	0	0.99	5
JVW	2	0936	1	0	0.99		6	0	0.97	6
JVW	2	0936	2	0	0.97		7	0	0.99	5
JVW	2	0936	3	0	0.97		7	0	0.97	6
JVW	2	0936	4	0	0.97		6	0	0.97	6
JVW	2	0936	5	0	0.99		6	0	0.99	5
JVW	2	0936	6	0	0.99		6	0	0.99	5
JVW	2	0936	7	0	0.99		6	0	0.97	5
JVW	2	0936	8	0	0.99		6	0	0.99	5
JVW	2	0936	9	0	0.99		6	0	0.99	5
JVW	2	0936	10	0	0.99		5	0	0.99	5
KM	1	0911	1	0	0.99	1	5	0	0.97	6
KM	1	0911	2	0	0.99	1	5	0	0.97	6
KM	1	0911	3	0	0.99	2	5	0	0.97	6
KM	1	0911	4	0	0.99	2	5	0	0.99	5
KM	1	0911	5	0	0.99	2	5	0	0.97	6
KM	1	0911	6	0	0.99	2	5	0	0.97	5
KM	1	0911	7	0	0.99	2	5	0	0.99	5
KM	1	0911	8	0	0.99	2	5	0	0.97	6
KM	1	0911	9	0	0.97	2	7	0	0.99	5
KM	1	0911	10	0	0.99	2	5	0	0.99	5
KM	2	0911	1	0	0.99	2	5	0	0.97	6
KM	2	0911	2	0	0.99	2	5	0	0.99	5
KM	2	0911	3	0	0.99	2	5	0	0.97	6
KM	2	0911	4	0	0.99	2	5	0	0.99	5
KM	2	0911	5	0	0.99	2	5	0	0.97	6
KM	2	0911	6	0	0.99	2	5	0	0.99	5
KM	2	0911	7	0	0.99	1	5	0	0.99	5
KM	2	0911	8	0	0.99	1	5	0	0.99	5
KM	2	0911	9	0	0.99	2	5	0	0.99	5
KM	2	0911	10	0	0.99	3	5	0	0.97	6
NS	1	0911	1	1.2	0.99	1	4	1.2	0.99	4
NS	1	0911	2	0	0.99		5	1.2	0.99	4
NS	1	0911	3	0	0.99		5	1.2	0.99	4
NS	1	0911	4	1.2	0.99	1	4	1.2	0.99	4
NS	1	0911	5	0	0.99		5	1.2	0.99	4
NS	1	0911	6	0	0.99		5	1.2	0.99	4
NS	1	0911	7	0	0.99		5	1.2	0.99	4
NS	1	0911	8	0	0.99		5	1.2	0.99	4
NS	1	0911	9	0	0.99		5	0	0.99	5
NS	1	0911	10	0	0.99		5	0	0.99	5
NS	2	0911	1	0	0.99	2	5	0	0.97	6
NS	2	0911	2	0	0.99	2	5	0	0.97	6
NS	2	0911	3	0	0.99	2	5	0	0.99	5
NS	2	0911	4	0	0.99	2	5	0	0.99	5
NS	2	0911	5	0	0.99	2	5	0	0.99	5
NS	2	0911	6	0	0.99	1	5	0	0.97	6
NS	2	0911	7	0	0.99	2	5	0	0.97	6
NS	2	0911	8	0	0.99	2	5	0	0.97	6
NS	2	0911	9	0	0.99	1	5	0	0.99	5
NS	2	0911	10	0	0.99	2	5	0	0.99	5
JVW	1	0911	1	0	0.99		5	0	0.99	5
JVW	1	0911	2	0	0.99		5	0	0.99	5
JVW	1	0911	3	0	0.97		7	0	0.99	5
JVW	1	0911	4	0	0.97		7	0	0.99	5
JVW	1	0911	5	0	0.97		7	0	0.99	5
JVW	1	0911	6	0	0.97		7	0	0.97	6
JVW	1	0911	7	0	0.97		7	0	0.97	6
JVW	1	0911	8	0	0.97		7	0	0.99	5
JVW	1	0911	9	0	0.97		7	0	0.97	6
JVW	1	0911	10	0	0.97		7	0	0.99	5
JVW	2	0911	1	0	0.99		5	0	0.99	5
JVW	2	0911	2	0	0.97		7	0	0.99	5
JVW	2	0911	3	0	0.99		5	0	0.97	6
JVW	2	0911	4	0	0.99		5	0	0.97	6
JVW	2	0911	5	0	0.97		7	0	0.97	6
JVW	2	0911	6	0	0.97		7	0	0.99	5
JVW	2	0911	7	0	0.99		5	0	0.99	5
JVW	2	0911	8	0	0.99		5	0	0.99	5
JVW	2	0911	9	0	0.99		5	0	0.99	5
JVW	2	0911	10	0	0.99		5
KM	1	14_28	1	0	0.97	5	7	0	0.97	6
KM	1	14_28	2	0	0.97	3	7	0	0.99	5
KM	1	14_28	3	0	0.97	4	7	0	0.97	6
KM	1	14_28	4	0	0.99	4	7	0	0.97	6
KM	1	14_28	5	0	0.97	4	6	0	0.97	6
KM	1	14_28	6	0	0.97	4	7	0	0.97	6
KM	1	14_28	7	0	0.97	5	7	0	0.97	6
KM	1	14_28	8	0	0.97	4	7	0	0.97	6
KM	1	14_28	9	0	0.97	5	6	0	0.97	6
KM	1	14_28	10	0	0.97	5	6	0	0.99	5
KM	2	14_28	1	0	0.97	5	6	0	0.97	6
KM	2	14_28	2	0	0.99	4	7	0	0.97	6
KM	2	14_28	3	0	0.99	4	6	0	0.97	6
KM	2	14_28	4	0	0.97	6	6	0	0.97	6
KM	2	14_28	5	0	0.97	7	8	0	0.99	5
KM	2	14_28	6	0	0.97	7	8	0	0.97	6
KM	2	14_28	7	0	0.97	6	8	0	0.97	6
KM	2	14_28	8	0	0.97	7	8	0	0.99	5
KM	2	14_28	9	0	0.97	5	8	0	0.97	6
KM	2	14_28	10	0	0.97	6	7	0	0.97	6
KM	2	14_28	11	0	0.97		8
NS	1	14_28	1	0	0.99	4	6	0	0.97	6
NS	1	14_28	2	0	0.99	6	6	0	0.97	6
NS	1	14_28	3	0	0.97	4	7	0	0.97	6
NS	1	14_28	4	0	0.99	5	6	0	0.97	6
NS	1	14_28	5	0	0.97	3	7	0	0.97	6
NS	1	14_28	6	0	0.97	3	7	0	0.97	6
NS	1	14_28	7	0	0.99	5	6	0	0.97	6
NS	1	14_28	8	0	0.99	4	6	0	0.99	5
NS	1	14_28	9	0	0.97	7	8	0	0.97	6
NS	1	14_28	10	0	0.99	4	6	0	0.97	6
NS	2	14_28	1	0	0.97	4	7	0	0.97	6
NS	2	14_28	2	0	0.97	4	7	0	0.97	6
NS	2	14_28	3	0	0.97	4	7	0	0.97	6
NS	2	14_28	4	0	0.97	4	7	0	0.97	6
NS	2	14_28	5	0	0.97	5	7	0	0.97	6
NS	2	14_28	6	0	0.97	4	7	0	0.97	6
NS	2	14_28	7	0	0.97	4	7	0	0.97	6
NS	2	14_28	8	0	0.97	4	7	0	0.97	6
NS	2	14_28	9	0	0.97	3	7	0	0.97	6
NS	2	14_28	10	0	0.97	3	7	0	0.97	6
JVW	1	14_28	1	0	0.97		7	0	0.97	6
JVW	1	14_28	2	0	0.97		7	0	0.97	6
JVW	1	14_28	3	0	0.97		7	0	0.97	6
JVW	1	14_28	4	0	0.97		7	0	0.97	6
JVW	1	14_28	5	0	0.97		7	0	0.97	6
JVW	1	14_28	6	0	0.97		7	0	0.97	6
JVW	1	14_28	7	0	0.97		7	0	0.97	6
JVW	1	14_28	8	0	0.97		7	0	0.97	6
JVW	1	14_28	9	0	0.97		7	0	0.97	6
JVW	1	14_28	10	0	0.97		7	0	0.97	6
JVW	2	14_28	1	0	0.97		7	0	0.97	6
JVW	2	14_28	2	0	0.97		7	0	0.97	6
JVW	2	14_28	3	0	0.97		8	0	0.97	6
JVW	2	14_28	4	0	0.97		8	0	0.97	6
JVW	2	14_28	5	0	0.97		7	0	0.97	6
JVW	2	14_28	6	0	0.97		7	0	0.97	6
JVW	2	14_28	7	0	0.97		8	0	0.97	6
JVW	2	14_28	8	0	0.97		8	0	0.97	6
JVW	2	14_28	9	0	0.97		8	0	0.97	6
JVW	2	14_28	10	0	0.97		7	0	0.97	6
JVW	2	14_28	11	0	0.97		8
JVW	2	14_28	12	0	0.97		8
KM	1	0905	1	0	0.99	3	5	0	0.97	6
KM	1	0905	2	0	0.99	3	5	0	0.97	6
KM	1	0905	3	0	0.97	4	7	0	0.97	6
KM	1	0905	4	0	0.97	3	7	0	0.97	6
KM	1	0905	5	0	0.97	3	7	0	0.97	6
KM	1	0905	6	0	0.97	3	7	0	0.97	6
KM	1	0905	7	0	0.99	3	5	0	0.97	6
KM	1	0905	8	0	0.99	4	6	0	0.97	6
KM	1	0905	9	0	0.97	4	7	0	0.97	6
KM	1	0905	10	0	0.97	4	7	0	0.97	6
KM	2	0905	1	0	0.99	3	5	0	0.97	6
[truncated: 984 more rows]

## Sheet: For intra and inter rater stats
8 group classification Time 1					8 group classification Time 2					6 group classification Time 1					6 group classification Time 2
Sample ID	Evaluator 1	Evaluator 2	Evaluator 3		Sample ID	Evaluator 1	Evaluator 2	Evaluator 3		Sample ID	Evaluator 1	Evaluator 2	Evaluator 3		Sample ID	Evaluator 1	Evaluator 2	Evaluator 3
14_14	2	3	4		14_14	3	4	4		14_14	4	4	4		14_14	4	4	4
0957	3	3	3		0957	4	2	3		0957	3	3	4		0957	2	3	3
0949	2	3	2		0949	2	2	3		0949	2	2	2		0949	2	3	3
2013068	3	3	4		2013068	4	3	3		2013068	3	3	3		2013068	3	3	3
14_64	1	4	3		14_64	2	3	3		14_64	3	3	3		14_64	3	3	3
14_65	2	2	3		14_65	2	1	3		14_65	2	2	2		14_65	2	2	2
0941	3	3	4		0941	2	2	4		0941	4	3	4		0941	4	4	5
14_31	2	2	2		14_31	3	2	3		14_31	3	2	3		14_31	3	2	3
0917	1	2	3		0917	2	3	3		0917	3	2	3		0917	3	3	3
0934	1	1	3		0934	3	1	1		0934	1	1	2		0934	1	2	2
0927	3	3	3		0927	3	3	3		0927	3	3	3		0927	3	3	3
0956	2	3	3		0956	3	3	3		0956	3	3	4		0956	3	4	4
14_63	3	3	4		14_63	3	3	4		14_63	4	3	4		14_63	4	4	4
0951	1	2	2		0951	2	2	2		0951	2	2	2		0951	2	2	2
14_58	2	3	2		14_58	2	2	2		14_58	2	2	4		14_58	2	3	3
14_61	1	1	2		14_61	2	2	2		14_61	2	1	2		14_61	2	2	2
0916	4	3	4		0916	4	4	4		0916	4	4	4		0916	4	4	4
0930	2	2	3		0930	3	2	3		0930	2	3	3		0930	2	2	3
14_12	1	2	2		14_12	1	1	1		14_12	1	2	2		14_12	1	2	3
14_66	2	3	3		14_66	2	3	5		14_66	3	4	4		14_66	4	4	5
0923	4	4	4		0923	4	4	4		0923	4	4	4		0923	4	4	4
0962	1	2	2		0962	1	1	2		0962	2	1	2		0962	2	2	2
2013065	4	4	4		2013065	4	4	4		2013065	4	4	4		2013065	4	4	4
0965	4	4	4		0965	4	4	4		0965	4	4	5		0965	4	4	4
0963	3	3	3		0963	3	3	3		0963	3	3	3		0963	3	3	3
14_37	2	2	2		14_37	4	3	3		14_37	2	2	3		14_37	3	3	4
14_10	8	7	7		14_10	8	7	7		14_10	6	6	6		14_10	6	6	6
0915	6	6	8		0915	6	8	8		0915	6	6	6		0915	6	6	6
14_42	6	5	7		14_42	7	7	7		14_42	6	6	6		14_42	6	6	6
0936	6	6	7		0936	6	6	6		0936	5	6	5		0936	5	6	5
0911	5	5	7		0911	5	5	6		0911	6	4	5		0911	5	6	5
14_28	7	6	7		14_28	8	7	8		14_28	6	6	6		14_28	6	6	6
0905	7	7	7		0905	7	7	8		0905	6	6	6		0905	6	6	6
14_40	7	7	8		14_40	7	8	7		14_40	6	6	6		14_40	6	6	6
14_62	8	7	7		14_62	7	7	7		14_62	6	6	6		14_62	6	6	6
0964	8	7	8		0964	8	8	8		0964	6	6	6		0964	6	6	6
0906	5	5	5		0906	5	5	7		0906	6	6	6		0906	6	6	6
14_32	5	5	5		14_32	6	5	5		14_32	5	6	6		14_32	6	6	6
14_67	6	6	7		14_67	6	7	7		14_67	6	6	6		14_67	6	6	6
14_57	7	6	7		14_57	8	8	7		14_57	6	6	6		14_57	6	6	6
14_43	7	7	7		14_43	7	7	8		14_43	6	6	6		14_43	6	6	6
14_45	7	7	7		14_45	7	7	7		14_45	6	6	6		14_45	6	6	6
2013073	5	5	7		2013073	7	5	7		2013073	6	6	6		2013073	6	6	6
14_60	7	7	6		14_60	7	6	6		14_60	6	6	6		14_60	6	6	6
0913	4	4	5		0913	5	4	5		0913	6	6	6		0913	6	6	6
14_52	5	4	5		14_52	5	4	5		14_52	5	4	5		14_52	5	5	5
14_26	8	6	7		14_26	8	8	7		14_26	5	4	6		14_26	6	6	5
14_39	8	6	7		14_39	8	8	7		14_39	6	6	6		14_39	6	6	6
