# Supplementary material for: Geometric classification of scalp hair for valid drug testing, 6 more reliable than 8 hair curl groups
Source: PLoS One. 2017 Jun 1;12(6):e0172834. doi: 10.1371/journal.pone.0172834 (PMC5453415; doi:10.1371/journal.pone.0172834)
Supplement: S2 File — (XLSX) [file pone.0172834.s002.xlsx]

## Sheet: n=48
Sample ID	Gender	Race	Hair Type		Sample ID	Gender	Race	Hair Type
0934	Female	Caucasian	1		0934	Female	Caucasian	2
14_12	Male	Caucasian	1		0949	Female	Caucasian	2
0949	Female	Caucasian	2		0951	Female	Asian	2
0951	Female	Asian	2		0962	Female	Caucasian	2
0962	Female	Caucasian	2		14_12	Male	Caucasian	2
14_31	Male	Caucasian	2		14_58	Female	Caucasian	2
14_37	Male	Caucasian	2		14_61	Female	Asian	2
14_58	Female	Caucasian	2		14_65	Female	Caucasian	2
14_61	Female	Asian	2		0917	Female	mixed race	3
14_65	Female	Caucasian	2		0927	Female	mixed race	3
0917	Female	mixed race	3		0930	Female	Caucasian	3
0927	Female	mixed race	3		0957	Female	Caucasian	3
0930	Female	Caucasian	3		0963	Female	mixed race	3				ori
0956	Male	Caucasian	3		2013068	Female	Caucasian	3		Hair Type	Asian	Caucasian	Mixed race	African	Total				mod
0957	Female	Caucasian	3		14_31	Male	Caucasian	3		I		2			2		Hair Type	Asian	Caucasian	Mixed race	African	Total
0963	Female	mixed race	3		14_37	Male	Caucasian	3		II	2	6	0		8		I					0
2013068	Female	Caucasian	3		14_64	Female	mixed race	3		III	1	5	4		10		II	2	6	0		8
14_63	Female	Indian	3		0916	Female	mixed race	4		IV	2	1	3		6		III	0	5	4		9
14_64	Female	mixed race	3		0923	Female	Indian	4		V		0	2	3	2		IV	3	3	3		9
14_66	Female	Caucasian	3		0941	Female	Indian	4		VI		0	0	1	0		V		0	2	1	3
0916	Female	mixed race	4		0956	Male	Caucasian	4		VII				12	0		VI			1	18	19
0923	Female	Indian	4		0965	Female	mixed race	4		VIII			1	3	1
0941	Female	Indian	4		2013065	Female	mixed race	4		Total	5	14	10	19	48
0965	Female	mixed race	4		14_14	Female	Caucasian	4										5	14	10	19	48
2013065	Female	mixed race	4		14_63	Female	Indian	4
14_14	Female	Caucasian	4		14_66	Female	Caucasian	4
0906	Female	Black	5		0911	Female	mixed race	5
0911	Female	mixed race	5		0936	Female	Black	5
0913	Female	Black	5		14_52	Male	mixed race	5
14_32	Female	Black	5		0905	Female	Black	6
14_52	Male	mixed race	5		0906	Female	Black	6
0936	Female	Black	6		0913	Female	Black	6
0905	Female	Black	7		0915	Female	Black	6
2013073	Female	Black	7		0964	Female	Black	6
14_10	Male	Black	7		2013073	Female	Black	6
14_28	Female	Black	7		14_10	Male	Black	6
14_40	Female	Black	7		14_26	Female	mixed race	6
14_42	Female	Black	7		14_28	Female	Black	6
14_43	Female	Black	7		14_32	Female	Black	6
14_45	Female	Black	7		14_39	Female	Black	6
14_57	Female	Black	7		14_40	Female	Black	6
14_60	Female	Black	7		14_42	Female	Black	6
14_62	Female	Black	7		14_43	Female	Black	6
14_67	Female	Black	7		14_45	Female	Black	6
0915	Female	Black	8		14_57	Female	Black	6
0964	Female	Black	8		14_60	Female	Black	6
14_26	Female	mixed race	8		14_62	Female	Black	6
14_39	Female	Black	8		14_67	Female	Black	6

## Sheet: n=128
Sample ID	Gender	Race	Hair Type
0934	Female	Caucasian	1
0967	female	Asian	1
14_12	Male	Caucasian	1
14_2	female	Indian	1
14_38	female	caucasian	1
14_5	female	mixed race	1
14_56	female	caucasian	1
0908	male	Indian	2
0910	male	mixed race	2
0926	female	mixed race	2
0931	female	caucasian	2
0946	male	caucasian	2
0949	Female	Caucasian	2
0951	Female	Asian	2
0952	female	caucasian	2
0962	Female	Caucasian	2
0966	male	Caucasian	2		Hair Type	Asian	Caucasian	Mixed race	African			Hair Type	Asian	Caucasian	Mixed race	African	Total
2013070	male	caucasian	2		I	2	4	1		7		I	2				2
14_13	female	caucasian	2		II	4	15	2		21		II	3	13	3	0	19
14_17	female	caucasian	2		III	4	13	9		26		III	2	18	7		27
14_19	female	caucasian	2		IV	2	6	5		13		IV	5	9	9		23
14_23	female	caucasian	2		V		2	11	7	13		V		1	8	5	14
14_31	Male	Caucasian	2		VI		1	1	16	2		VI			3	40	43
14_36	female	Indian	2		VII				19	0
14_37	Male	Caucasian	2		VIII			1	3	1
14_58	Female	Caucasian	2		Total	12	41	30	45	128			12	41	30	45	128
14_61	Female	Asian	2
14_65	Female	Caucasian	2
0909	male	caucasian	3
0917	Female	mixed race	3
0918	male	caucasian	3
0919	female	caucasian	3
0920	female	caucasian	3
0922	female	Indian	3
0925	female	caucasian	3
0927	Female	mixed race	3
0928	female	Indian	3
0930	Female	Caucasian	3
0935	male	caucasian	3
0938	female	mixed race	3
0939	male	caucasian	3
0943	female	mixed race	3
0948	female	Indian	3
0956	Male	Caucasian	3
0957	Female	Caucasian	3
0961	female	mixed race	3
0963	Female	mixed race	3
2013063	female	mixed race	3
2013068	Female	Caucasian	3
14_54	female	mixed race	3
14_63	Female	Indian	3
14_64	Female	mixed race	3
14_66	Female	Caucasian	3
14_9	female	caucasian	3
0916	Female	mixed race	4
0923	Female	Indian	4
0941	Female	Indian	4
0965	Female	mixed race	4
2013065	Female	mixed race	4
14_14	Female	Caucasian	4
14_16	female	caucasian	4
14_18	male	caucasian	4
14_33	female	caucasian	4
14_47	female	caucasian	4
14_48	female	caucasian	4
14_7	female	mixed race	4
14_8	male	mixed race	4
0903	female	mixed race	5
0906	Female	Black	5
0911	Female	mixed race	5
0913	Female	Black	5
0921	female	mixed race	5
0944	female	mixed race	5
0958	female	black	5
0959	female	mixed race	5
0960	male	mixed race	5
0968	female	mixed race	5
0969	female	mixed race	5
14_11	female	mixed race	5
14_20	Male	mixed race	5
14_21	female	black	5
14_32	Female	Black	5
14_4	female	caucasian	5
14_51	female	caucasian	5
14_52	Male	mixed race	5
14_6	female	black	5
0902	male	black	6
0904	female	black	6
0929	female	caucasian	6
0933	female	black	6
0936	Female	Black	6
0937	female	black	6
0942	female	Black	6
0945	female	black	6
2013061	female	mixed race	6
2013066	female	black	6
2013067	female	black	6
2013072	female	black	6
14_22	female	black	6
14_24	female	black	6
14_27	female	black	6
14_29	female	black	6
14_30	male	black	6
14_46	female	black	6
14_59	female	black	6
0905	Female	Black	7
2013064	female	black	7
2013073	Female	Black	7
2013074	female	black	7
14_10	Male	Black	7
14_25	female	black	7
14_28	Female	Black	7
14_3	male	black	7
14_35	female	black	7
14_40	Female	Black	7
14_42	Female	Black	7
14_43	Female	Black	7
14_44	female	black	7
14_45	Female	Black	7
14_57	Female	Black	7
14_60	Female	Black	7
14_62	Female	Black	7
14_67	Female	Black	7
15_1	female	black	7
0915	Female	Black	8
0964	Female	Black	8
14_26	Female	mixed race	8
14_39	Female	Black	8
